# Supplementary material for: Beyond multidrug resistance: Leveraging rare variants with machine and statistical learning models in Mycobacterium tuberculosis resistance prediction
Source: eBioMedicine. 2019 Apr 29;43:356–69. doi: 10.1016/j.ebiom.2019.04.016 (PMC6557804; doi:10.1016/j.ebiom.2019.04.016)
Supplement: Supplementary file 2 — Supplementary material 2 [file mmc2.xlsx]

## Sheet: Table S6
Table S6: Features found to be significant predictors to the MD-WDNN by the permutation test.

## Sheet: RIF
# SNPs	S/R	p-value	(y=S|s=1) - (y=S|s=0)
SNP_CN_761155_C1349T_S450L_rpoB	resistant	0	0.81184
rpsA_NF_indel	resistant	0	0.789855
rpsA_NC_indel	resistant	0	0.789764
rpsA_F_indel	resistant	0	0.789218
rpsA_NC_snp	resistant	0	0.789125
eis_NF_indel	resistant	0	0.788695
eis_NC_indel	resistant	0	0.786767
eis_F_indel	resistant	0	0.773562
SNP_CN_4407904_GA_gid_S100F	resistant	0	0.769648
eis_NC_snp	resistant	0	0.738163
rpsA_C_snp	resistant	0	0.737623
SNP_CN_2155168_C944G_S315T_katG	resistant	0	0.711751
SNP_N_1473246_A1401G_rrs	resistant	0	0.670766
pncA_C_snp	resistant	0	0.661667
SNP_CN_761110_A1304T_D435V_rpoB	resistant	0	0.65394
SNP_CN_4242303_TA_embC_L814Q	resistant	0	0.650692
SNP_CN_4408054_AC_gid_L50R	resistant	0	0.646426
SNP_CN_4247429_A916G_M306V_embB	resistant	0	0.64637
SNP_CN_2518836_AC_kasA_E241A	resistant	0	0.645726
SNP_CN_2518839_CT_kasA_A242V	resistant	0	0.644951
SNP_CN_2289099_TG_pncA_K48T	resistant	0	0.643832
SNP_CN_2726409_GC_ahpC_D73H	resistant	0	0.643553
SNP_CN_4407934_AC_gid_L90R	resistant	0	0.643355
SNP_CN_4243392_AG_embA_N54D	resistant	0	0.642986
SNP_CN_4326341_GA_ethA_P378L	resistant	0	0.642487
eis_C_snp	resistant	0	0.642185
SNP_CN_7582_AC_gyrA_D94A	resistant	0	0.635669
SNP_CN_4326333_C1141G_A381P_ethA	resistant	0	0.63554
SNP_CN_761139_C1333T_H445Y_rpoB	resistant	0	0.631957
SNP_CN_3074465_GC_thyA_P3A	resistant	0	0.631674
SNP_CN_4408003_TC_gid_D67G	resistant	0	0.627772
SNP_CN_4247431_G918A_M306I_embB	resistant	0	0.623927
SNP_CN_4247730_G1217C_G406A_embB	resistant	0	0.623922
SNP_CN_4407967_A236G_L79S_gid	resistant	0	0.611379
SNP_CN_761140_A1334G_H445R_rpoB	resistant	0	0.610332
SNP_CN_4247972_AG_embB_T487A	resistant	0	0.606827
SNP_CN_7582_AG_gyrA_D94G	resistant	0	0.605971
SNP_CN_2289202_A40G_C14R_pncA	resistant	0	0.600515
SNP_CN_4247574_A1061C_D354A_embB	resistant	0	0.599158
kasA_NF_indel	resistant	0	0.598249
SNP_P_2726141_CA.52_ahpC	resistant	0	0.597473
SNP_CN_2289180_A62C_V21G_pncA	resistant	0	0.595323
SNP_CN_2155167_GT_katG_S315R	resistant	0	0.589865
SNP_CN_761889_GC_rpoB_V695L	resistant	0	0.588915
SNP_P_3074495_G24A_promoter_thyA	resistant	0	0.586668
pncA_F_indel	resistant	0	0.584736
SNP_CN_781822_A263C_K88T_rpsL	resistant	0	0.584313
SNP_P_2289252_T11C_promoter_pncA	resistant	0	0.582729
SNP_CN_761880_GA_rpoB_A692T	resistant	0	0.581578
SNP_CN_761139_C1333G_H445D_rpoB	resistant	0	0.578649
INS_F_4247970_i1456GT_embB_G486G	resistant	0	0.578004
SNP_CN_2289040_AC_pncA_W68G	resistant	0	0.577869
SNP_CN_7542_AT_gyrA_M81L	resistant	0	0.576537
SNP_CN_4247730_G1217A_G406D_embB	resistant	0	0.575854
SNP_CN_409569_GA_iniB_A70T	resistant	0	0.575114
SNP_CN_763303_CT_rpoB_A1166V	resistant	0	0.573001
SNP_CN_409770_GC_iniB_G137R	resistant	0	0.570849
INS_N_4243642_i409GTCCCGGGGCGCCAC_embA_S137S	resistant	0	0.570453
SNP_CN_410244_GC_iniB_V295L	resistant	0	0.568597
SNP_N_1473911_G254A_rrl	resistant	0	0.568589
SNP_CN_7570_C269T_A90V_gyrA	resistant	0	0.567422
embA-embB_NC_snp	resistant	0	0.565937
SNP_N_1475212_A1555G_rrl	resistant	0	0.564507
SNP_CN_4247729_G1216A_G406S_embB	resistant	0	0.564254
alr_C_snp	resistant	0	0.563322
INS_P_3074521_G.115_thyA	resistant	0	0.562321
INS_F_409772_i410ATCT_iniB_G137G	resistant	0	0.561908
rrl_F_indel	resistant	0	0.559442
ethA_F_indel	resistant	0	0.559332
SNP_P_3074552_GA.84_thyA	resistant	0	0.558781
SNP_CN_4246970_AT_embB_T153S	resistant	0	0.556147
INS_F_4247020_i506CC_embB_G169G	resistant	0	0.552171
DEL_F_4408101_d101C_gid_G34G	resistant	0	0.55133
SNP_CN_2289090_TC_pncA_H51R	resistant	0	0.550898
SNP_CN_4407967_A236C_L79W_gid	resistant	0	0.541519
SNP_CN_3073805_CA_thyA_E223*	resistant	0	0.536965
SNP_P_1673423_G17T_promoter_fabG1-inhA	resistant	0	0.531357
SNP_P_3074522_GA.114_thyA	resistant	0	0.530932
ddl_C_snp	resistant	0	0.530553
SNP_CN_4242182_G2320T_A774S_embC	resistant	0	0.530449
SNP_N_1472359_A514C_rrs	resistant	0	0.526085
SNP_CN_1674481_T280G_S94A_inhA	resistant	0	0.52299
SNP_CN_2726737_A545C_D182A_ahpC	resistant	0	0.519811
SNP_CN_6052_TG_gyrB_I310M	resistant	0	0.511904
SNP_CN_781687_A128G_K43R_rpsL	resistant	0	0.499336
SNP_CN_4248003_A1490G_Q497R_embB	resistant	0	0.490581
SNP_CN_761338_GC_rpoB_R511P	resistant	0	0.485321
SNP_P_3074520_CG.116_thyA	resistant	0	0.48171
SNP_CN_7221_G2099C_S700T_gyrB	resistant	0	0.474925
SNP_CN_4247431_G918C_M306I_embB	resistant	0	0.469274
rpoB_C_snp	resistant	0	0.466536
INS_P_3074519_G.117_thyA	resistant	0	0.46583
SNP_N_1472362_C517T_rrs	resistant	0	0.461941
SNP_CN_2154613_TC_katG_Q500R	resistant	0	0.45755
SNP_N_1475955_A2298G_rrl	resistant	0	0.449818
fabG1_C_snp	resistant	0	0.440389
SNP_N_1475685_T2028C_rrl	resistant	0	0.43552
SNP_CN_1674263_T62C_I21T_inhA	resistant	0	0.433893
ethA_C_snp	resistant	0	0.426058
SNP_CN_2518919_G805A_G269S_kasA	resistant	0	0.424144
SNP_CN_8040_G739A_G247S_gyrA	resistant	0	0.424144
SNP_CN_1673449_A10C_T4P_fabG1	resistant	0	0.421868
katG_F_indel	resistant	0	0.420106
SNP_CN_2155168_C944T_S315N_katG	resistant	0	0.412206
SNP_CN_2155276_CT_katG_G279D	resistant	0	0.408588
SNP_CN_4245961_AG_embA_Q910R	resistant	0	0.404559
SNP_CN_4326996_GC_ethA_P160A	resistant	0	0.398704
rrl-rrs_NC_snp	resistant	0	0.391935
SNP_CN_761109_G1303T_D435Y_rpoB	resistant	0	0.389052
SNP_CN_762833_C3027G_S1009R_rpoB	resistant	0	0.387915
SNP_P_1673425_C15T_promoter_fabG1-inhA	resistant	0	0.385555
SNP_CN_761161_T1355C_L452P_rpoB	resistant	1e-05	0.383718
katG_C_snp	resistant	0	0.369483
SNP_N_1473343_G1498T_rrs	resistant	0	0.366178
SNP_N_1476289_C2632A_rrl	resistant	0	0.353436
ahpC_NC_snp	resistant	0	0.351408
rrs_NF_indel	resistant	0	0.342411
kasA_C_snp	resistant	0	0.33797
SNP_CN_781822_A263G_K88R_rpsL	resistant	0	0.336979
SNP_CN_412689_AG_iniA_S618G	resistant	1e-05	0.334713
SNP_CN_4245055_C1823A_T608N_embA	resistant	0	0.326049
thyA_C_snp	resistant	0	0.314393
embA_F_indel	resistant	0.0001	0.309774
gid_C_snp	resistant	0	0.302066
SNP_CN_414042_CG_iniC_S429W	resistant	2e-05	0.297169
SNP_CN_4408156_A47C_L16R_gid	resistant	0	0.290657
SNP_CN_4248725_T2212G_S738A_embB	resistant	0	0.276608
gyrB_C_snp	resistant	0	0.273095
embB_C_snp	resistant	0	0.272433
SNP_CN_412017_C1180G_Q394E_iniA	resistant	9e-05	0.267025
SNP_CN_4407927_T276G_E92D_gid	resistant	0	0.264959
embC_F_indel	resistant	0	0.2644
gid_F_indel	resistant	0	0.262108
SNP_CN_7539_A238G_T80A_gyrA	resistant	0.00012	0.258844
iniC_C_snp	resistant	0	0.253484
tlyA_C_snp	resistant	0	0.22908
SNP_CN_3073868_T604C_T202A_thyA	resistant	0	0.221302
iniA_C_snp	resistant	0	0.203693
SNP_CN_2726338_T146G_V49G_ahpC	resistant	0	0.194117
rrl_NF_indel	resistant	0	0.179497
embA_C_snp	resistant	0	0.160434
SNP_CN_7585_G284C_S95T_gyrA	resistant	0	0.160034
gyrA_C_snp	resistant	0	0.14159
SNP_CN_2154724_C1388A_R463L_katG	sensitive	0	-0.173371
iniB_F_indel	sensitive	2e-05	-0.204299
SNP_CN_4245969_C2737T_P913S_embA	sensitive	0	-0.264073
SNP_CN_8452_C1151T_A384V_gyrA	sensitive	0	-0.26512
SNP_CN_6112_G990C_M330I_gyrB	sensitive	0	-0.267407
SNP_CN_2726051_G37A_L13F_oxyR'	sensitive	0	-0.27362
SNP_CN_4241042_A1180G_N394D_embC	sensitive	0	-0.275538
SNP_CN_412280_T1443G_H481Q_iniA	sensitive	0	-0.276961
SNP_CN_4240671_C809T_T270I_embC	sensitive	0	-0.276961
SNP_CN_1674952_C751G_P251A_inhA	sensitive	0	-0.277818
SNP_CN_4240172_G310A_V104M_embC	sensitive	0	-0.278932
SNP_CN_6446_G1324T_A442S_gyrB	sensitive	2e-05	-0.281641
SNP_CN_4243848_G616A_V206M_embA	sensitive	0	-0.282494
SNP_CN_4247646_A1133C_E378A_embB	sensitive	0	-0.282686
SNP_CN_4241562_G1700A_R567H_embC	sensitive	0	-0.291391
SNP_CN_4242414_T2552G_L851R_embC	sensitive	9e-05	-0.304062
SNP_CN_762249_C2443G_L815V_rpoB	sensitive	4e-05	-0.310356
SNP_CN_2726350_G158T_W53L_ahpC	sensitive	0	-0.314361
SNP_CN_4249323_C2810A_A937E_embB	sensitive	0	-0.317831
SNP_CN_762833_CGGC3027-3030GGGG_SG1009-1010RG_rpoB	sensitive	3e-05	-0.318561
SNP_I_410806_C32G_inter_iniB_iniA	sensitive	0	-0.321656
SNP_CN_410560_A1199C_N400T_iniB	sensitive	0	-0.326881
SNP_CN_4242822_T2960G_V987G_embC	sensitive	0	-0.328154
DEL_CF_410280_d918T_307_iniB	sensitive	4e-05	-0.329096
INS_CF_4242820_i2957G_986_embC	sensitive	3e-05	-0.332719
SNP_CN_2102891_A152G_F51S_ndh	sensitive	1e-05	-0.336137
SNP_N_1475332_G1675T_rrl	sensitive	4e-05	-0.336731
SNP_CN_2726338_TGGT146-149GGGG_VV49-50GG_ahpC	sensitive	0	-0.337959
SNP_CN_409561_C200G_A67G_iniB	sensitive	0	-0.338677
SNP_CN_409675_G314A_S105N_iniB	sensitive	0	-0.349649
SNP_N_1475363_C1706A_rrl	sensitive	0	-0.349674
SNP_P_759746_C61T_promoter_rpoB	sensitive	0	-0.35114
SNP_CN_4242822_TGGGGC2960-2965GGGGGG_VGL987-989GGV_embC	sensitive	0	-0.353821
SNP_CN_4242075_G2213A_R738Q_embC	sensitive	0	-0.35519
SNP_P_2726105_G88A_promoter_ahpC	sensitive	0	-0.355672
SNP_CN_5520_C398T_P133L_gyrB	sensitive	0	-0.35862
SNP_CN_4242422_TGGC2560-2563GGGG_WR854-855GG_embC	sensitive	0	-0.365424
SNP_N_1473369_A1524G_rrs	sensitive	0	-0.365556

## Sheet: INH
# SNPs	S/R	p-value	(y=S|s=1) - (y=S|s=0)
SNP_CN_2155168_C944G_S315T_katG	resistant	0	0.801486
rpsA_NF_indel	resistant	0	0.752934
eis_NF_indel	resistant	0	0.752582
rpsA_F_indel	resistant	0	0.752311
rpsA_NC_indel	resistant	0	0.751775
rpsA_NC_snp	resistant	0	0.751136
eis_NC_indel	resistant	0	0.74789
eis_F_indel	resistant	0	0.735689
SNP_CN_4407904_GA_gid_S100F	resistant	0	0.731432
eis_NC_snp	resistant	0	0.708235
rpsA_C_snp	resistant	0	0.703848
SNP_CN_761155_C1349T_S450L_rpoB	resistant	0	0.700203
eis_C_snp	resistant	0	0.600014
SNP_N_1473246_A1401G_rrs	resistant	0	0.595562
SNP_CN_4247431_G918A_M306I_embB	resistant	0	0.594091
SNP_CN_4247429_A916G_M306V_embB	resistant	0	0.589328
pncA_C_snp	resistant	0	0.581967
SNP_P_1673425_C15T_promoter_fabG1-inhA	resistant	0	0.57731
SNP_CN_4242303_TA_embC_L814Q	resistant	0	0.574947
SNP_CN_761110_A1304T_D435V_rpoB	resistant	0	0.574141
SNP_P_3074495_G24A_promoter_thyA	resistant	0	0.57152
SNP_CN_4247730_G1217C_G406A_embB	resistant	0	0.571461
SNP_P_2726141_CA.52_ahpC	resistant	0	0.570656
SNP_CN_2518836_AC_kasA_E241A	resistant	0	0.570315
SNP_CN_4407967_A236C_L79W_gid	resistant	0	0.570156
SNP_CN_4247729_G1216A_G406S_embB	resistant	0	0.57009
SNP_CN_4408054_AC_gid_L50R	resistant	0	0.570006
SNP_CN_4326341_GA_ethA_P378L	resistant	0	0.569413
SNP_CN_3074465_GC_thyA_P3A	resistant	0	0.569377
SNP_CN_4243392_AG_embA_N54D	resistant	0	0.569373
SNP_CN_2726409_GC_ahpC_D73H	resistant	0	0.56925
SNP_CN_4407934_AC_gid_L90R	resistant	0	0.569147
SNP_CN_2518839_CT_kasA_A242V	resistant	0	0.5689
SNP_P_3074552_GA.84_thyA	resistant	0	0.568282
SNP_CN_2289099_TG_pncA_K48T	resistant	0	0.568206
SNP_CN_2155167_GT_katG_S315R	resistant	0	0.567023
SNP_CN_2289180_A62C_V21G_pncA	resistant	0	0.565808
SNP_N_1473911_G254A_rrl	resistant	0	0.563565
SNP_CN_761889_GC_rpoB_V695L	resistant	0	0.563481
SNP_CN_4407967_A236G_L79S_gid	resistant	0	0.561457
SNP_CN_4326333_C1141G_A381P_ethA	resistant	0	0.559693
SNP_CN_2289090_TC_pncA_H51R	resistant	0	0.559095
SNP_CN_409569_GA_iniB_A70T	resistant	0	0.558852
SNP_CN_4408003_TC_gid_D67G	resistant	0	0.556848
SNP_CN_4247972_AG_embB_T487A	resistant	0	0.553174
SNP_CN_4247574_A1061C_D354A_embB	resistant	0	0.547658
SNP_CN_7582_AG_gyrA_D94G	resistant	0	0.545127
SNP_CN_6052_TG_gyrB_I310M	resistant	0	0.544738
SNP_CN_409770_GC_iniB_G137R	resistant	0	0.543218
rrl_F_indel	resistant	0	0.542107
SNP_CN_7582_AC_gyrA_D94A	resistant	0	0.540454
SNP_CN_1674263_T62C_I21T_inhA	resistant	0	0.538113
INS_F_409772_i410ATCT_iniB_G137G	resistant	0	0.537417
pncA_F_indel	resistant	0	0.537034
SNP_CN_4247730_G1217A_G406D_embB	resistant	0	0.536329
DEL_F_4408101_d101C_gid_G34G	resistant	0	0.535505
SNP_CN_2726737_A545C_D182A_ahpC	resistant	0	0.535271
alr_C_snp	resistant	0	0.534369
SNP_P_2289252_T11C_promoter_pncA	resistant	0	0.534327
SNP_CN_2289040_AC_pncA_W68G	resistant	0	0.53342
SNP_P_1673423_G17T_promoter_fabG1-inhA	resistant	0	0.530731
SNP_CN_4246970_AT_embB_T153S	resistant	0	0.526738
INS_F_4247970_i1456GT_embB_G486G	resistant	0	0.524858
SNP_CN_2289202_A40G_C14R_pncA	resistant	0	0.522776
SNP_CN_3073805_CA_thyA_E223*	resistant	0	0.522182
kasA_NF_indel	resistant	0	0.52143
SNP_CN_4242182_G2320T_A774S_embC	resistant	0	0.519082
SNP_CN_7570_C269T_A90V_gyrA	resistant	0	0.51673
SNP_CN_4248003_A1490G_Q497R_embB	resistant	0	0.515737
embA-embB_NC_snp	resistant	0	0.514975
INS_N_4243642_i409GTCCCGGGGCGCCAC_embA_S137S	resistant	0	0.514771
SNP_CN_781687_A128G_K43R_rpsL	resistant	0	0.514661
SNP_CN_1674481_T280G_S94A_inhA	resistant	0	0.51115
SNP_CN_761880_GA_rpoB_A692T	resistant	0	0.510327
ethA_F_indel	resistant	0	0.509493
SNP_P_3074522_GA.114_thyA	resistant	0	0.508183
SNP_CN_761140_A1334G_H445R_rpoB	resistant	0	0.505606
SNP_CN_781822_A263C_K88T_rpsL	resistant	0	0.503753
SNP_CN_7221_G2099C_S700T_gyrB	resistant	0	0.503081
INS_F_4247020_i506CC_embB_G169G	resistant	0	0.503013
SNP_CN_763303_CT_rpoB_A1166V	resistant	0	0.500793
SNP_CN_410244_GC_iniB_V295L	resistant	0	0.499829
SNP_N_1472362_C517T_rrs	resistant	0	0.497362
SNP_CN_761109_G1303T_D435Y_rpoB	resistant	0	0.497148
SNP_CN_2155168_C944T_S315N_katG	resistant	0	0.493363
SNP_CN_761338_GC_rpoB_R511P	resistant	0	0.492305
SNP_CN_7542_AT_gyrA_M81L	resistant	0	0.491452
SNP_CN_761161_T1355C_L452P_rpoB	resistant	0	0.488536
SNP_N_1472359_A514C_rrs	resistant	0	0.488346
ddl_C_snp	resistant	0	0.484765
INS_P_3074521_G.115_thyA	resistant	0	0.482602
SNP_N_1475212_A1555G_rrl	resistant	0	0.473147
SNP_CN_761139_C1333T_H445Y_rpoB	resistant	0	0.470542
INS_P_3074519_G.117_thyA	resistant	0	0.465948
SNP_CN_781822_A263G_K88R_rpsL	resistant	0	0.45688
ethA_C_snp	resistant	0	0.453823
SNP_P_3074520_CG.116_thyA	resistant	0	0.45216
SNP_CN_4247431_G918C_M306I_embB	resistant	0	0.432765
SNP_N_1475955_A2298G_rrl	resistant	0	0.431284
ahpC_NC_snp	resistant	0	0.43078
rpoB_C_snp	resistant	0	0.427664
SNP_CN_762833_C3027G_S1009R_rpoB	resistant	0	0.421976
SNP_N_1475685_T2028C_rrl	resistant	0	0.421882
SNP_CN_1673449_A10C_T4P_fabG1	resistant	0	0.420919
SNP_CN_2518919_G805A_G269S_kasA	resistant	0	0.42066
SNP_CN_8040_G739A_G247S_gyrA	resistant	0	0.42066
rrl-rrs_NC_snp	resistant	0	0.409005
katG_F_indel	resistant	0	0.406946
katG_C_snp	resistant	0	0.401539
SNP_CN_2154613_TC_katG_Q500R	resistant	0	0.395631
fabG1_C_snp	resistant	0	0.393512
SNP_N_1473343_G1498T_rrs	resistant	0	0.392166
SNP_CN_4245961_AG_embA_Q910R	resistant	0	0.382004
SNP_CN_4326996_GC_ethA_P160A	resistant	0	0.36751
SNP_N_1476289_C2632A_rrl	resistant	0	0.365574
SNP_CN_2155276_CT_katG_G279D	resistant	0	0.36172
SNP_CN_761139_C1333G_H445D_rpoB	resistant	0	0.35852
SNP_CN_4245055_C1823A_T608N_embA	resistant	0	0.353266
SNP_CN_412689_AG_iniA_S618G	resistant	0	0.343325
rrs_NF_indel	resistant	0	0.339439
thyA_C_snp	resistant	0	0.336274
gid_C_snp	resistant	0	0.330949
kasA_C_snp	resistant	0	0.326391
gid_F_indel	resistant	0	0.308139
SNP_CN_414042_CG_iniC_S429W	resistant	0	0.294649
SNP_CN_4408156_A47C_L16R_gid	resistant	0	0.277778
rpoB_F_indel	resistant	8e-05	0.272529
embC_F_indel	resistant	1e-05	0.260765
SNP_CN_412017_C1180G_Q394E_iniA	resistant	0.0001	0.260133
SNP_CN_4248725_T2212G_S738A_embB	resistant	1e-05	0.249976
embB_C_snp	resistant	0	0.249906
gyrB_C_snp	resistant	0	0.247687
iniC_C_snp	resistant	0	0.242543
fabG1-inhA_NC_snp	resistant	3e-05	0.239703
iniA_C_snp	resistant	0	0.235275
SNP_CN_4407927_T276G_E92D_gid	resistant	0	0.221814
SNP_CN_3073868_T604C_T202A_thyA	resistant	0	0.20699
SNP_CN_7585_G284C_S95T_gyrA	resistant	0	0.204197
tlyA_C_snp	resistant	1e-05	0.198654
ahpC_C_snp	resistant	6e-05	0.18815
rrl_NF_indel	resistant	0	0.174649
SNP_CN_2726338_T146G_V49G_ahpC	resistant	0	0.157084
embA_C_snp	resistant	0	0.151002
gyrA_C_snp	resistant	0	0.138914
SNP_N_1474001_C344T_rrl	sensitive	0	-0.14597
SNP_CN_2154724_C1388A_R463L_katG	sensitive	0	-0.154894
SNP_CN_4245969_C2737T_P913S_embA	sensitive	0	-0.183637
SNP_CN_8452_C1151T_A384V_gyrA	sensitive	0	-0.185114
SNP_CN_6112_G990C_M330I_gyrB	sensitive	0	-0.186414
SNP_CN_1674952_C751G_P251A_inhA	sensitive	5e-05	-0.191266
SNP_CN_412280_T1443G_H481Q_iniA	sensitive	0	-0.192493
SNP_CN_4240671_C809T_T270I_embC	sensitive	0	-0.192493
SNP_CN_2726051_G37A_L13F_oxyR'	sensitive	0	-0.194848
SNP_CN_4247646_A1133C_E378A_embB	sensitive	0	-0.197318
SNP_CN_4241042_A1180G_N394D_embC	sensitive	0	-0.197993
SNP_CN_4243848_G616A_V206M_embA	sensitive	0	-0.2238
SNP_CN_4249323_C2810A_A937E_embB	sensitive	0	-0.264165
SNP_CN_410560_A1199C_N400T_iniB	sensitive	0	-0.275741
SNP_CN_4242414_T2552G_L851R_embC	sensitive	0.00016	-0.294636
SNP_CN_2726350_G158T_W53L_ahpC	sensitive	5e-05	-0.302518
SNP_CN_5520_C398T_P133L_gyrB	sensitive	0	-0.307364
SNP_P_759746_C61T_promoter_rpoB	sensitive	0	-0.326964
SNP_CN_4240172_G310A_V104M_embC	sensitive	0	-0.332979
SNP_CN_4242075_G2213A_R738Q_embC	sensitive	0	-0.335818
SNP_P_2726105_G88A_promoter_ahpC	sensitive	0	-0.336574
SNP_CN_4408175_C28G_A10P_gid	sensitive	3e-05	-0.343229
DEL_CF_410280_d918T_307_iniB	sensitive	1e-05	-0.343651
SNP_I_410806_C32G_inter_iniB_iniA	sensitive	0	-0.346127
SNP_CN_4241562_G1700A_R567H_embC	sensitive	0	-0.351054
SNP_CN_9138_C1837G_Q613E_gyrA	sensitive	3e-05	-0.353707
SNP_CN_4242822_T2960G_V987G_embC	sensitive	0	-0.362531
SNP_CN_409675_G314A_S105N_iniB	sensitive	0	-0.365398
SNP_CN_4242422_TGGC2560-2563GGGG_WR854-855GG_embC	sensitive	0	-0.370503
SNP_CN_409561_C200G_A67G_iniB	sensitive	0	-0.377904
SNP_CN_2102891_A152G_F51S_ndh	sensitive	0	-0.380611
SNP_N_1475332_G1675T_rrl	sensitive	0	-0.382665
INS_CF_4242820_i2957G_986_embC	sensitive	0	-0.385025
SNP_CN_762249_C2443G_L815V_rpoB	sensitive	0	-0.386741
SNP_CN_4242822_TGGGGC2960-2965GGGGGG_VGL987-989GGV_embC	sensitive	0	-0.393802
SNP_CN_2726338_TGGT146-149GGGG_VV49-50GG_ahpC	sensitive	0	-0.395329
SNP_N_1473369_A1524G_rrs	sensitive	0	-0.399123
SNP_N_1475363_C1706A_rrl	sensitive	0	-0.407102
SNP_CN_762833_CGGC3027-3030GGGG_SG1009-1010RG_rpoB	sensitive	0	-0.410865

## Sheet: PZA
# SNPs	S/R	p-value	(y=S|s=1) - (y=S|s=0)
SNP_CN_2289090_TC_pncA_H51R	resistant	0	0.713384
SNP_CN_4407934_AC_gid_L90R	resistant	0	0.708366
SNP_CN_2726409_GC_ahpC_D73H	resistant	0	0.705485
pncA_C_snp	resistant	0	0.685747
pncA_F_indel	resistant	0	0.679961
SNP_CN_2289202_A40G_C14R_pncA	resistant	0	0.64791
SNP_CN_4408003_TC_gid_D67G	resistant	0	0.633774
SNP_P_2289252_T11C_promoter_pncA	resistant	0	0.629848
SNP_CN_4247730_G1217C_G406A_embB	resistant	0	0.628447
SNP_CN_761155_C1349T_S450L_rpoB	resistant	0	0.621557
SNP_P_2726141_CA.52_ahpC	resistant	0	0.604948
SNP_P_3074552_GA.84_thyA	resistant	0	0.603338
SNP_P_3074495_G24A_promoter_thyA	resistant	0	0.603198
SNP_CN_7582_AG_gyrA_D94G	resistant	0	0.599156
SNP_CN_761880_GA_rpoB_A692T	resistant	0	0.596658
SNP_CN_4326333_C1141G_A381P_ethA	resistant	0	0.593681
SNP_CN_6052_TG_gyrB_I310M	resistant	0	0.581299
SNP_CN_761889_GC_rpoB_V695L	resistant	0	0.581022
SNP_CN_4407967_A236C_L79W_gid	resistant	0	0.579938
eis_NF_indel	resistant	0	0.576851
rpsA_NC_indel	resistant	0	0.576674
rpsA_NF_indel	resistant	0	0.57665
rpsA_F_indel	resistant	0	0.576169
rpsA_NC_snp	resistant	0	0.576166
eis_NC_indel	resistant	0	0.57496
SNP_CN_409569_GA_iniB_A70T	resistant	0	0.573424
SNP_CN_2518839_CT_kasA_A242V	resistant	0	0.571685
SNP_CN_3074465_GC_thyA_P3A	resistant	0	0.571573
SNP_CN_2518836_AC_kasA_E241A	resistant	0	0.571322
eis_F_indel	resistant	0	0.565931
SNP_CN_4407904_GA_gid_S100F	resistant	0	0.561547
SNP_CN_1674263_T62C_I21T_inhA	resistant	0	0.555238
rpsA_C_snp	resistant	0	0.548821
SNP_CN_7221_G2099C_S700T_gyrB	resistant	0	0.54501
eis_NC_snp	resistant	0	0.539668
SNP_CN_4247574_A1061C_D354A_embB	resistant	0	0.529576
SNP_CN_761161_T1355C_L452P_rpoB	resistant	0	0.529086
SNP_N_1473246_A1401G_rrs	resistant	0	0.528928
SNP_CN_7582_AC_gyrA_D94A	resistant	0	0.522218
SNP_CN_4407967_A236G_L79S_gid	resistant	0	0.510772
alr_C_snp	resistant	0	0.504125
SNP_CN_2289040_AC_pncA_W68G	resistant	0	0.502385
SNP_CN_2155168_C944G_S315T_katG	resistant	0	0.496425
SNP_CN_4247431_G918A_M306I_embB	resistant	0	0.496314
SNP_N_1472359_A514C_rrs	resistant	0	0.495091
SNP_CN_409770_GC_iniB_G137R	resistant	0	0.491469
SNP_CN_4247972_AG_embB_T487A	resistant	0	0.488288
INS_F_409772_i410ATCT_iniB_G137G	resistant	0	0.486225
SNP_CN_7570_C269T_A90V_gyrA	resistant	0	0.480991
eis_C_snp	resistant	0	0.480225
SNP_CN_4247729_G1216A_G406S_embB	resistant	0	0.478492
INS_F_4247970_i1456GT_embB_G486G	resistant	0	0.468543
SNP_CN_4247429_A916G_M306V_embB	resistant	0	0.46476
SNP_P_1673423_G17T_promoter_fabG1-inhA	resistant	0	0.462869
SNP_CN_7542_AT_gyrA_M81L	resistant	0	0.457823
SNP_CN_4247431_G918C_M306I_embB	resistant	0	0.457448
embA-embB_NC_snp	resistant	0	0.45435
INS_F_4247020_i506CC_embB_G169G	resistant	0	0.453742
SNP_CN_4242182_G2320T_A774S_embC	resistant	0	0.447974
INS_N_4243642_i409GTCCCGGGGCGCCAC_embA_S137S	resistant	0	0.44612
kasA_NF_indel	resistant	0	0.439882
ethA_F_indel	resistant	0	0.438232
SNP_CN_781822_A263C_K88T_rpsL	resistant	0	0.438172
SNP_CN_4248003_A1490G_Q497R_embB	resistant	0	0.437789
SNP_CN_4246970_AT_embB_T153S	resistant	0	0.428582
SNP_CN_761110_A1304T_D435V_rpoB	resistant	0	0.424099
SNP_N_1473911_G254A_rrl	resistant	0	0.423014
INS_P_3074521_G.115_thyA	resistant	0	0.422029
SNP_P_3074522_GA.114_thyA	resistant	0	0.413106
SNP_CN_2155167_GT_katG_S315R	resistant	0	0.410011
SNP_CN_1674481_T280G_S94A_inhA	resistant	0	0.408838
SNP_CN_2289180_A62C_V21G_pncA	resistant	0	0.407259
SNP_CN_2155168_C944T_S315N_katG	resistant	0	0.400035
SNP_CN_2726737_A545C_D182A_ahpC	resistant	0	0.398635
SNP_N_1475212_A1555G_rrl	resistant	0	0.39683
SNP_CN_4408054_AC_gid_L50R	resistant	0	0.395787
SNP_CN_761338_GC_rpoB_R511P	resistant	0	0.39442
INS_P_3074519_G.117_thyA	resistant	0	0.390586
SNP_CN_4242303_TA_embC_L814Q	resistant	0	0.382297
SNP_CN_763303_CT_rpoB_A1166V	resistant	0	0.374624
rrl_F_indel	resistant	0	0.365058
SNP_CN_4326996_GC_ethA_P160A	resistant	0	0.362811
SNP_P_3074520_CG.116_thyA	resistant	0	0.362463
ethA_C_snp	resistant	0	0.360255
SNP_CN_4243392_AG_embA_N54D	resistant	0	0.352963
fabG1_C_snp	resistant	0	0.351667
DEL_F_4408101_d101C_gid_G34G	resistant	0	0.349652
ahpC_NC_snp	resistant	0	0.345011
SNP_CN_4326341_GA_ethA_P378L	resistant	0	0.343217
SNP_CN_2518919_G805A_G269S_kasA	resistant	0	0.340184
SNP_CN_8040_G739A_G247S_gyrA	resistant	0	0.340184
rpoB_C_snp	resistant	0	0.333936
SNP_CN_2289099_TG_pncA_K48T	resistant	2e-05	0.333836
ddl_C_snp	resistant	0	0.332806
SNP_CN_761109_G1303T_D435Y_rpoB	resistant	0	0.330877
SNP_CN_781687_A128G_K43R_rpsL	resistant	0	0.323759
SNP_CN_4247730_G1217A_G406D_embB	resistant	0	0.322338
SNP_P_1673425_C15T_promoter_fabG1-inhA	resistant	0	0.313124
SNP_CN_3073805_CA_thyA_E223*	resistant	0	0.312567
katG_F_indel	resistant	0	0.309903
SNP_CN_2155276_CT_katG_G279D	resistant	0	0.294329
SNP_CN_410244_GC_iniB_V295L	resistant	0	0.290154
SNP_CN_2154613_TC_katG_Q500R	resistant	1e-05	0.282811
katG_C_snp	resistant	0	0.276646
SNP_CN_1673449_A10C_T4P_fabG1	resistant	0	0.271926
rrs_NF_indel	resistant	0	0.269959
SNP_CN_781822_A263G_K88R_rpsL	resistant	4e-05	0.251182
embB_C_snp	resistant	0	0.250688
SNP_N_1475955_A2298G_rrl	resistant	0	0.247183
SNP_CN_761140_A1334G_H445R_rpoB	resistant	2e-05	0.244974
gid_C_snp	resistant	0	0.238416
SNP_N_1475685_T2028C_rrl	resistant	0	0.237629
SNP_CN_4245961_AG_embA_Q910R	resistant	0	0.230111
SNP_CN_4408156_A47C_L16R_gid	resistant	0	0.229199
thyA_NC_snp	resistant	0	0.22558
kasA_C_snp	resistant	0	0.220799
SNP_N_1473343_G1498T_rrs	resistant	0	0.205462
iniA_C_snp	resistant	0	0.204563
thyA_C_snp	resistant	0	0.204251
tlyA_C_snp	resistant	0	0.199633
SNP_N_1476289_C2632A_rrl	resistant	0	0.194429
SNP_CN_762833_C3027G_S1009R_rpoB	resistant	0	0.183624
SNP_CN_2726338_T146G_V49G_ahpC	resistant	0	0.182832
gyrB_C_snp	resistant	0	0.182126
SNP_CN_3073868_T604C_T202A_thyA	resistant	0	0.166431
gid_F_indel	resistant	0	0.158804
SNP_CN_4407927_T276G_E92D_gid	resistant	0	0.151054
iniC_C_snp	resistant	6e-05	0.149719
gyrA_C_snp	resistant	0	0.133748
SNP_CN_7585_G284C_S95T_gyrA	resistant	0	0.119296
rrl_NF_indel	resistant	0	0.113586
embA_C_snp	resistant	0	0.109982
SNP_CN_9304_G2003A_G668D_gyrA	sensitive	3e-05	-0.0818263
SNP_CN_412280_T1443G_H481Q_iniA	sensitive	0	-0.141886
SNP_CN_4240671_C809T_T270I_embC	sensitive	0	-0.141886
SNP_CN_4247646_A1133C_E378A_embB	sensitive	0	-0.143587
SNP_CN_2154724_C1388A_R463L_katG	sensitive	0	-0.151421
iniB_F_indel	sensitive	0.00016	-0.160183
SNP_CN_8452_C1151T_A384V_gyrA	sensitive	0	-0.175034
SNP_CN_4245969_C2737T_P913S_embA	sensitive	0	-0.175765
SNP_CN_6112_G990C_M330I_gyrB	sensitive	0	-0.177642
SNP_CN_2726051_G37A_L13F_oxyR'	sensitive	0	-0.179576
SNP_CN_4241042_A1180G_N394D_embC	sensitive	0	-0.18068
SNP_CN_5520_C398T_P133L_gyrB	sensitive	3e-05	-0.208732
SNP_CN_4242822_TGGGGC2960-2965GGGGGG_VGL987-989GGV_embC	sensitive	5e-05	-0.211762
SNP_CN_4243848_G616A_V206M_embA	sensitive	0	-0.211814
SNP_CN_409675_G314A_S105N_iniB	sensitive	0	-0.216512
SNP_CN_4242822_T2960G_V987G_embC	sensitive	0	-0.228085
SNP_I_410806_C32G_inter_iniB_iniA	sensitive	0	-0.22861
SNP_CN_2726338_TGGT146-149GGGG_VV49-50GG_ahpC	sensitive	0.00011	-0.23362
SNP_CN_1674952_C751G_P251A_inhA	sensitive	0	-0.240465
SNP_CN_410560_A1199C_N400T_iniB	sensitive	0	-0.245663
SNP_CN_4249323_C2810A_A937E_embB	sensitive	0	-0.248558
SNP_CN_4242422_TGGC2560-2563GGGG_WR854-855GG_embC	sensitive	0	-0.249295
SNP_N_1473369_A1524G_rrs	sensitive	0	-0.250396
SNP_CN_409561_C200G_A67G_iniB	sensitive	4e-05	-0.250745
SNP_CN_4241562_G1700A_R567H_embC	sensitive	0	-0.257108
SNP_CN_4240172_G310A_V104M_embC	sensitive	0	-0.26033
iniA-iniB-iniC_NC_snp	sensitive	3e-05	-0.263586
SNP_CN_4408175_C28G_A10P_gid	sensitive	0.00019	-0.273849
SNP_CN_9138_C1837G_Q613E_gyrA	sensitive	0.00017	-0.274767
SNP_N_1475332_G1675T_rrl	sensitive	8e-05	-0.277253
SNP_N_1475363_C1706A_rrl	sensitive	0	-0.279433
SNP_P_759746_C61T_promoter_rpoB	sensitive	0	-0.298406
SNP_CN_4242075_G2213A_R738Q_embC	sensitive	0	-0.302647
SNP_P_2726105_G88A_promoter_ahpC	sensitive	0	-0.302925

## Sheet: EMB
# SNPs	S/R	p-value	(y=S|s=1) - (y=S|s=0)
SNP_CN_4247429_A916G_M306V_embB	resistant	0	0.723543
SNP_CN_4326341_GA_ethA_P378L	resistant	0	0.710141
SNP_CN_4243392_AG_embA_N54D	resistant	0	0.710028
SNP_CN_2289099_TG_pncA_K48T	resistant	0	0.70768
rpsA_NF_indel	resistant	0	0.677542
rpsA_NC_indel	resistant	0	0.677539
rpsA_F_indel	resistant	0	0.677012
rpsA_NC_snp	resistant	0	0.677004
eis_NF_indel	resistant	0	0.676556
eis_NC_indel	resistant	0	0.67391
eis_F_indel	resistant	0	0.664449
SNP_N_1473246_A1401G_rrs	resistant	0	0.661862
SNP_P_2726141_CA.52_ahpC	resistant	0	0.659519
SNP_CN_4407904_GA_gid_S100F	resistant	0	0.656284
SNP_P_3074552_GA.84_thyA	resistant	0	0.651813
SNP_CN_761155_C1349T_S450L_rpoB	resistant	0	0.649975
SNP_CN_2726409_GC_ahpC_D73H	resistant	0	0.642862
SNP_CN_4407934_AC_gid_L90R	resistant	0	0.639662
eis_NC_snp	resistant	0	0.636924
SNP_CN_2289202_A40G_C14R_pncA	resistant	0	0.635214
SNP_CN_4407967_A236C_L79W_gid	resistant	0	0.633412
SNP_P_3074495_G24A_promoter_thyA	resistant	0	0.633184
rpsA_C_snp	resistant	0	0.632548
SNP_CN_761889_GC_rpoB_V695L	resistant	0	0.631985
SNP_CN_7582_AG_gyrA_D94G	resistant	0	0.631668
SNP_CN_409569_GA_iniB_A70T	resistant	0	0.627125
pncA_C_snp	resistant	0	0.6225
SNP_CN_4247730_G1217C_G406A_embB	resistant	0	0.600776
SNP_CN_409770_GC_iniB_G137R	resistant	0	0.592579
INS_F_409772_i410ATCT_iniB_G137G	resistant	0	0.590825
SNP_CN_4247431_G918A_M306I_embB	resistant	0	0.588229
SNP_CN_4248003_A1490G_Q497R_embB	resistant	0	0.586818
SNP_CN_2155168_C944G_S315T_katG	resistant	0	0.585856
SNP_CN_2518839_CT_kasA_A242V	resistant	0	0.577289
SNP_CN_4326333_C1141G_A381P_ethA	resistant	0	0.575476
SNP_CN_6052_TG_gyrB_I310M	resistant	0	0.565767
SNP_CN_761110_A1304T_D435V_rpoB	resistant	0	0.564723
SNP_CN_2518836_AC_kasA_E241A	resistant	0	0.564527
SNP_CN_4247972_AG_embB_T487A	resistant	0	0.559076
eis_C_snp	resistant	0	0.555626
SNP_CN_3074465_GC_thyA_P3A	resistant	0	0.553154
SNP_CN_4408054_AC_gid_L50R	resistant	0	0.54964
SNP_CN_4242303_TA_embC_L814Q	resistant	0	0.544291
SNP_CN_7582_AC_gyrA_D94A	resistant	0	0.543931
SNP_P_2289252_T11C_promoter_pncA	resistant	0	0.543521
SNP_CN_7542_AT_gyrA_M81L	resistant	0	0.539142
SNP_CN_4247431_G918C_M306I_embB	resistant	0	0.535307
SNP_CN_7570_C269T_A90V_gyrA	resistant	0	0.534443
SNP_CN_7221_G2099C_S700T_gyrB	resistant	0	0.52932
DEL_F_4408101_d101C_gid_G34G	resistant	0	0.527126
SNP_CN_4247729_G1216A_G406S_embB	resistant	0	0.522377
INS_F_4247020_i506CC_embB_G169G	resistant	0	0.519609
SNP_CN_781822_A263C_K88T_rpsL	resistant	0	0.51874
INS_F_4247970_i1456GT_embB_G486G	resistant	0	0.518053
SNP_CN_4247574_A1061C_D354A_embB	resistant	0	0.511677
SNP_CN_4407967_A236G_L79S_gid	resistant	0	0.511019
SNP_CN_2726737_A545C_D182A_ahpC	resistant	0	0.510799
embA-embB_NC_snp	resistant	0	0.509261
SNP_CN_4246970_AT_embB_T153S	resistant	0	0.501949
SNP_N_1473911_G254A_rrl	resistant	0	0.492253
SNP_CN_2155168_C944T_S315N_katG	resistant	0	0.491843
alr_C_snp	resistant	0	0.489202
SNP_CN_761880_GA_rpoB_A692T	resistant	0	0.484609
SNP_CN_4408003_TC_gid_D67G	resistant	0	0.483565
SNP_CN_4242182_G2320T_A774S_embC	resistant	0	0.482936
SNP_CN_1674481_T280G_S94A_inhA	resistant	0	0.482647
ethA_F_indel	resistant	0	0.480089
INS_N_4243642_i409GTCCCGGGGCGCCAC_embA_S137S	resistant	0	0.477743
SNP_CN_410244_GC_iniB_V295L	resistant	0	0.468749
ddl_C_snp	resistant	0	0.468313
SNP_CN_2289040_AC_pncA_W68G	resistant	0	0.467324
SNP_CN_761338_GC_rpoB_R511P	resistant	0	0.466993
SNP_CN_2289180_A62C_V21G_pncA	resistant	0	0.466476
SNP_P_1673423_G17T_promoter_fabG1-inhA	resistant	0	0.463433
SNP_CN_4247730_G1217A_G406D_embB	resistant	0	0.46335
pncA_F_indel	resistant	0	0.452967
kasA_NF_indel	resistant	0	0.450676
SNP_N_1475212_A1555G_rrl	resistant	0	0.443747
SNP_P_3074522_GA.114_thyA	resistant	0	0.442946
INS_P_3074521_G.115_thyA	resistant	0	0.437273
SNP_N_1472359_A514C_rrs	resistant	0	0.42897
rrl_F_indel	resistant	0	0.42421
SNP_CN_781687_A128G_K43R_rpsL	resistant	0	0.417549
ethA_C_snp	resistant	0	0.417096
fabG1_C_snp	resistant	0	0.408344
SNP_P_3074520_CG.116_thyA	resistant	0	0.408312
SNP_CN_1674263_T62C_I21T_inhA	resistant	0	0.406836
SNP_CN_761109_G1303T_D435Y_rpoB	resistant	0	0.404627
SNP_CN_4245055_C1823A_T608N_embA	resistant	0	0.398849
INS_P_3074519_G.117_thyA	resistant	0	0.388364
rpoB_C_snp	resistant	0	0.384039
SNP_CN_763303_CT_rpoB_A1166V	resistant	0	0.379016
SNP_CN_2518919_G805A_G269S_kasA	resistant	0	0.370142
SNP_CN_8040_G739A_G247S_gyrA	resistant	0	0.370142
SNP_CN_412689_AG_iniA_S618G	resistant	0	0.368951
SNP_CN_2289090_TC_pncA_H51R	resistant	0	0.367881
SNP_CN_761140_A1334G_H445R_rpoB	resistant	0	0.352072
SNP_CN_3073805_CA_thyA_E223*	resistant	0	0.348832
katG_C_snp	resistant	0	0.346812
katG_F_indel	resistant	0	0.344323
SNP_CN_412017_C1180G_Q394E_iniA	resistant	0	0.341786
rrs_NF_indel	resistant	0	0.335713
SNP_CN_7539_A238G_T80A_gyrA	resistant	0	0.334481
kasA_C_snp	resistant	0	0.330839
SNP_CN_761161_T1355C_L452P_rpoB	resistant	4e-05	0.325956
SNP_CN_2155167_GT_katG_S315R	resistant	0	0.321483
SNP_CN_781822_A263G_K88R_rpsL	resistant	0	0.317502
SNP_N_1475685_T2028C_rrl	resistant	0	0.316884
ahpC_NC_snp	resistant	0	0.308436
SNP_CN_4245961_AG_embA_Q910R	resistant	0	0.304714
rrl-rrs_NC_snp	resistant	0	0.301089
SNP_P_1673425_C15T_promoter_fabG1-inhA	resistant	0	0.292395
SNP_N_1475955_A2298G_rrl	resistant	0	0.291262
SNP_CN_2155276_CT_katG_G279D	resistant	0	0.286622
SNP_N_1476289_C2632A_rrl	resistant	0	0.284002
embB_C_snp	resistant	0	0.276245
SNP_CN_1673449_A10C_T4P_fabG1	resistant	0	0.270376
SNP_CN_761139_C1333T_H445Y_rpoB	resistant	0	0.266213
SNP_N_1472362_C517T_rrs	resistant	0.00018	0.26588
gid_C_snp	resistant	0	0.2606
SNP_CN_762833_C3027G_S1009R_rpoB	resistant	0	0.255685
embC_F_indel	resistant	1e-05	0.253819
SNP_CN_4326996_GC_ethA_P160A	resistant	3e-05	0.253052
SNP_CN_4408156_A47C_L16R_gid	resistant	0	0.245019
SNP_N_1473343_G1498T_rrs	resistant	0	0.243193
rpoB_F_indel	resistant	5e-05	0.242861
tlyA_C_snp	resistant	0	0.24186
thyA_NC_snp	resistant	3e-05	0.232634
SNP_CN_4407927_T276G_E92D_gid	resistant	0	0.231263
gyrB_C_snp	resistant	0	0.217894
gid_F_indel	resistant	0	0.214507
thyA_C_snp	resistant	0	0.209568
iniA_C_snp	resistant	0	0.185845
SNP_CN_2726338_T146G_V49G_ahpC	resistant	0	0.184321
SNP_CN_3073868_T604C_T202A_thyA	resistant	0	0.175238
embA_C_snp	resistant	0	0.153597
ahpC_C_snp	resistant	0.00015	0.152432
gyrA_C_snp	resistant	0	0.137462
rrl_NF_indel	resistant	0	0.136636
SNP_CN_7585_G284C_S95T_gyrA	resistant	0	0.131538
SNP_CN_9304_G2003A_G668D_gyrA	sensitive	3e-05	-0.0893429
SNP_N_1474001_C344T_rrl	sensitive	0.00012	-0.109236
SNP_CN_2154724_C1388A_R463L_katG	sensitive	0	-0.158367
SNP_CN_4245969_C2737T_P913S_embA	sensitive	0	-0.213388
SNP_CN_8452_C1151T_A384V_gyrA	sensitive	0	-0.213645
SNP_CN_6112_G990C_M330I_gyrB	sensitive	0	-0.216561
SNP_CN_412280_T1443G_H481Q_iniA	sensitive	0	-0.219668
SNP_CN_4240671_C809T_T270I_embC	sensitive	0	-0.219668
SNP_CN_2726051_G37A_L13F_oxyR'	sensitive	0	-0.222998
SNP_CN_4247646_A1133C_E378A_embB	sensitive	0	-0.225522
SNP_CN_4241042_A1180G_N394D_embC	sensitive	0	-0.232368
SNP_CN_4243848_G616A_V206M_embA	sensitive	0	-0.247663
SNP_I_410806_C32G_inter_iniB_iniA	sensitive	0	-0.257364
SNP_CN_1674952_C751G_P251A_inhA	sensitive	0	-0.259612
SNP_CN_762833_CGGC3027-3030GGGG_SG1009-1010RG_rpoB	sensitive	0.00017	-0.270673
SNP_CN_4249323_C2810A_A937E_embB	sensitive	0	-0.270781
SNP_CN_410560_A1199C_N400T_iniB	sensitive	0	-0.272595
SNP_CN_4242822_TGGGGC2960-2965GGGGGG_VGL987-989GGV_embC	sensitive	0	-0.275332
SNP_CN_2726338_TGGT146-149GGGG_VV49-50GG_ahpC	sensitive	6e-05	-0.275467
SNP_CN_4242822_T2960G_V987G_embC	sensitive	0	-0.280053
SNP_CN_409675_G314A_S105N_iniB	sensitive	0	-0.284045
SNP_N_1473369_A1524G_rrs	sensitive	0	-0.284378
SNP_CN_4241562_G1700A_R567H_embC	sensitive	0	-0.287335
SNP_CN_9138_C1837G_Q613E_gyrA	sensitive	0.00015	-0.291071
SNP_CN_4240172_G310A_V104M_embC	sensitive	0	-0.291493
SNP_CN_4408175_C28G_A10P_gid	sensitive	0.00013	-0.291784
SNP_CN_5520_C398T_P133L_gyrB	sensitive	0	-0.292686
INS_CF_4242820_i2957G_986_embC	sensitive	8e-05	-0.293037
SNP_N_1475332_G1675T_rrl	sensitive	0.0001	-0.293806
SNP_CN_2726350_G158T_W53L_ahpC	sensitive	2e-05	-0.2949
SNP_CN_409561_C200G_A67G_iniB	sensitive	1e-05	-0.295848
SNP_N_1475363_C1706A_rrl	sensitive	0	-0.296732
SNP_CN_4242422_TGGC2560-2563GGGG_WR854-855GG_embC	sensitive	0	-0.299393
SNP_P_759746_C61T_promoter_rpoB	sensitive	0	-0.326784
SNP_CN_4242075_G2213A_R738Q_embC	sensitive	0	-0.332144
SNP_P_2726105_G88A_promoter_ahpC	sensitive	0	-0.332447

## Sheet: STR
# SNPs	S/R	p-value	(y=S|s=1) - (y=S|s=0)
SNP_CN_781687_A128G_K43R_rpsL	resistant	0	0.678572
SNP_CN_781822_A263G_K88R_rpsL	resistant	0	0.641725
SNP_CN_2155168_C944G_S315T_katG	resistant	0	0.629073
SNP_N_1473246_A1401G_rrs	resistant	0	0.621337
eis_NC_indel	resistant	0	0.615156
rpsA_NF_indel	resistant	0	0.614548
eis_NF_indel	resistant	0	0.61445
rpsA_NC_indel	resistant	0	0.614391
rpsA_F_indel	resistant	0	0.613988
rpsA_NC_snp	resistant	0	0.613827
SNP_CN_4407934_AC_gid_L90R	resistant	0	0.605782
eis_F_indel	resistant	0	0.601399
SNP_N_1472359_A514C_rrs	resistant	0	0.597967
SNP_CN_7582_AC_gyrA_D94A	resistant	0	0.597227
SNP_CN_4247729_G1216A_G406S_embB	resistant	0	0.596464
SNP_CN_4407904_GA_gid_S100F	resistant	0	0.593827
SNP_CN_2726409_GC_ahpC_D73H	resistant	0	0.591409
eis_NC_snp	resistant	0	0.583468
SNP_CN_781822_A263C_K88T_rpsL	resistant	0	0.57643
SNP_CN_2289202_A40G_C14R_pncA	resistant	0	0.575355
SNP_CN_7582_AG_gyrA_D94G	resistant	0	0.573498
SNP_CN_761155_C1349T_S450L_rpoB	resistant	0	0.572035
rpsA_C_snp	resistant	0	0.569813
SNP_CN_4407967_A236G_L79S_gid	resistant	0	0.562087
alr_C_snp	resistant	0	0.56128
SNP_CN_4326333_C1141G_A381P_ethA	resistant	0	0.559875
SNP_CN_2155167_GT_katG_S315R	resistant	0	0.551753
SNP_N_1472362_C517T_rrs	resistant	0	0.550041
pncA_F_indel	resistant	0	0.549604
INS_F_409772_i410ATCT_iniB_G137G	resistant	0	0.540304
SNP_CN_4247429_A916G_M306V_embB	resistant	0	0.53979
SNP_CN_4247730_G1217C_G406A_embB	resistant	0	0.539663
SNP_CN_3074465_GC_thyA_P3A	resistant	0	0.535938
SNP_CN_2518839_CT_kasA_A242V	resistant	0	0.534133
SNP_CN_4326341_GA_ethA_P378L	resistant	0	0.530962
SNP_CN_409770_GC_iniB_G137R	resistant	0	0.528612
SNP_CN_4243392_AG_embA_N54D	resistant	0	0.523072
SNP_CN_2518836_AC_kasA_E241A	resistant	0	0.52123
SNP_CN_2289099_TG_pncA_K48T	resistant	0	0.519189
ethA_F_indel	resistant	0	0.519023
SNP_CN_7570_C269T_A90V_gyrA	resistant	0	0.518732
SNP_CN_6052_TG_gyrB_I310M	resistant	0	0.517458
pncA_C_snp	resistant	0	0.517228
SNP_CN_761110_A1304T_D435V_rpoB	resistant	0	0.509318
SNP_P_3074552_GA.84_thyA	resistant	0	0.505706
eis_C_snp	resistant	0	0.502461
SNP_CN_761889_GC_rpoB_V695L	resistant	0	0.487125
SNP_CN_409569_GA_iniB_A70T	resistant	0	0.483346
SNP_P_3074495_G24A_promoter_thyA	resistant	0	0.483183
SNP_P_2289252_T11C_promoter_pncA	resistant	0	0.481017
SNP_CN_7221_G2099C_S700T_gyrB	resistant	0	0.481013
SNP_CN_4247431_G918A_M306I_embB	resistant	0	0.470975
SNP_P_2726141_CA.52_ahpC	resistant	0	0.468034
SNP_CN_761338_GC_rpoB_R511P	resistant	0	0.466857
SNP_CN_4408003_TC_gid_D67G	resistant	0	0.462134
SNP_CN_4247431_G918C_M306I_embB	resistant	0	0.461541
SNP_CN_4407967_A236C_L79W_gid	resistant	0	0.461093
SNP_CN_4248003_A1490G_Q497R_embB	resistant	0	0.449667
SNP_CN_2289180_A62C_V21G_pncA	resistant	0	0.442121
SNP_CN_2289040_AC_pncA_W68G	resistant	0	0.441481
SNP_N_1473911_G254A_rrl	resistant	0	0.440193
SNP_CN_761880_GA_rpoB_A692T	resistant	0	0.438735
SNP_CN_4247574_A1061C_D354A_embB	resistant	0	0.43106
SNP_CN_761161_T1355C_L452P_rpoB	resistant	0	0.430837
SNP_P_1673423_G17T_promoter_fabG1-inhA	resistant	0	0.42654
SNP_CN_2726737_A545C_D182A_ahpC	resistant	0	0.426518
SNP_CN_7542_AT_gyrA_M81L	resistant	0	0.425041
SNP_CN_4247972_AG_embB_T487A	resistant	0	0.417394
ahpC_NC_snp	resistant	0	0.417114
SNP_N_1475212_A1555G_rrl	resistant	0	0.411254
embA-embB_NC_snp	resistant	0	0.407821
SNP_P_3074520_CG.116_thyA	resistant	0	0.407152
INS_P_3074521_G.115_thyA	resistant	0	0.402528
INS_N_4243642_i409GTCCCGGGGCGCCAC_embA_S137S	resistant	0	0.40171
SNP_CN_4408054_AC_gid_L50R	resistant	0	0.40121
SNP_CN_763303_CT_rpoB_A1166V	resistant	0	0.399756
ethA_C_snp	resistant	0	0.395434
INS_F_4247970_i1456GT_embB_G486G	resistant	0	0.394047
SNP_P_3074522_GA.114_thyA	resistant	0	0.392491
SNP_CN_4242303_TA_embC_L814Q	resistant	0	0.39161
SNP_CN_4246970_AT_embB_T153S	resistant	0	0.390941
SNP_CN_410244_GC_iniB_V295L	resistant	0	0.390242
INS_F_4247020_i506CC_embB_G169G	resistant	0	0.38651
SNP_CN_1674481_T280G_S94A_inhA	resistant	0	0.386297
kasA_NF_indel	resistant	0	0.385563
SNP_CN_761139_C1333T_H445Y_rpoB	resistant	0	0.381084
SNP_CN_761109_G1303T_D435Y_rpoB	resistant	0	0.380389
SNP_CN_2155168_C944T_S315N_katG	resistant	0	0.380335
SNP_CN_2155276_CT_katG_G279D	resistant	0	0.372548
SNP_CN_412689_AG_iniA_S618G	resistant	0	0.362949
embA_F_indel	resistant	0	0.360246
SNP_CN_4326996_GC_ethA_P160A	resistant	0	0.359901
ddl_C_snp	resistant	0	0.359422
fabG1_C_snp	resistant	0	0.354492
INS_P_3074519_G.117_thyA	resistant	0	0.352203
gid_F_indel	resistant	0	0.348214
SNP_CN_3073805_CA_thyA_E223*	resistant	0	0.34815
SNP_CN_4245055_C1823A_T608N_embA	resistant	0	0.338519
DEL_F_4408101_d101C_gid_G34G	resistant	0	0.335585
SNP_CN_761139_C1333G_H445D_rpoB	resistant	0	0.332395
SNP_N_1475685_T2028C_rrl	resistant	0	0.324914
SNP_CN_4245961_AG_embA_Q910R	resistant	0	0.323258
rpoB_C_snp	resistant	0	0.322128
SNP_CN_1673449_A10C_T4P_fabG1	resistant	0	0.317424
SNP_N_1473343_G1498T_rrs	resistant	0	0.316843
rrs_NF_indel	resistant	0	0.314874
kasA_C_snp	resistant	0	0.303583
gid_C_snp	resistant	0	0.302129
SNP_CN_4248725_T2212G_S738A_embB	resistant	0	0.29347
SNP_CN_4247730_G1217A_G406D_embB	resistant	0	0.290115
SNP_N_1475955_A2298G_rrl	resistant	0	0.276138
rrl-rrs_NC_snp	resistant	0	0.272473
rrl_F_indel	resistant	6e-05	0.264391
SNP_CN_762833_C3027G_S1009R_rpoB	resistant	0	0.26285
SNP_CN_412017_C1180G_Q394E_iniA	resistant	1e-05	0.261839
embC_F_indel	resistant	0	0.260862
katG_C_snp	resistant	0	0.260201
SNP_N_1476289_C2632A_rrl	resistant	0	0.259567
SNP_CN_761140_A1334G_H445R_rpoB	resistant	2e-05	0.259307
thyA_C_snp	resistant	0	0.25769
SNP_CN_2518919_G805A_G269S_kasA	resistant	0	0.2567
SNP_CN_8040_G739A_G247S_gyrA	resistant	0	0.2567
SNP_CN_4242182_G2320T_A774S_embC	resistant	0	0.255557
SNP_P_1673425_C15T_promoter_fabG1-inhA	resistant	0	0.255264
SNP_CN_7539_A238G_T80A_gyrA	resistant	6e-05	0.254466
gyrB_C_snp	resistant	0	0.25324
katG_F_indel	resistant	0	0.24653
iniC_C_snp	resistant	0	0.236768
thyA_NC_snp	resistant	0	0.230943
SNP_CN_4407927_T276G_E92D_gid	resistant	0	0.229325
embB_C_snp	resistant	0	0.225323
fabG1-inhA_NC_snp	resistant	1e-05	0.222832
tlyA_C_snp	resistant	4e-05	0.161128
iniA_C_snp	resistant	0	0.160596
rrl_NF_indel	resistant	0	0.152249
gyrA_C_snp	resistant	0	0.14863
SNP_CN_2726338_T146G_V49G_ahpC	resistant	0	0.146051
SNP_CN_4408156_A47C_L16R_gid	resistant	0	0.128201
embA_C_snp	resistant	0	0.121202
SNP_CN_7585_G284C_S95T_gyrA	resistant	0	0.106134
SNP_CN_9304_G2003A_G668D_gyrA	sensitive	0.0002	-0.0815641
SNP_CN_2154724_C1388A_R463L_katG	sensitive	0	-0.136624
SNP_CN_4249323_C2810A_A937E_embB	sensitive	5e-05	-0.177185
SNP_N_1472337_C492T_rrs	sensitive	0	-0.18665
SNP_CN_1674952_C751G_P251A_inhA	sensitive	0	-0.215339
SNP_CN_8452_C1151T_A384V_gyrA	sensitive	0	-0.235799
SNP_CN_4245969_C2737T_P913S_embA	sensitive	0	-0.237717
SNP_CN_412280_T1443G_H481Q_iniA	sensitive	0	-0.239996
SNP_CN_4240671_C809T_T270I_embC	sensitive	0	-0.239996
SNP_CN_6112_G990C_M330I_gyrB	sensitive	0	-0.240806
SNP_CN_409675_G314A_S105N_iniB	sensitive	0	-0.241342
SNP_CN_4247646_A1133C_E378A_embB	sensitive	0	-0.244369
SNP_CN_2726051_G37A_L13F_oxyR'	sensitive	0	-0.246015
SNP_CN_4241042_A1180G_N394D_embC	sensitive	0	-0.247381
SNP_CN_4242422_TGGC2560-2563GGGG_WR854-855GG_embC	sensitive	0	-0.250893
SNP_CN_2726338_TGGT146-149GGGG_VV49-50GG_ahpC	sensitive	8e-05	-0.253733
SNP_N_1475363_C1706A_rrl	sensitive	2e-05	-0.256279
SNP_CN_2726350_G158T_W53L_ahpC	sensitive	8e-05	-0.260755
SNP_CN_4240172_G310A_V104M_embC	sensitive	0	-0.263263
SNP_CN_4243848_G616A_V206M_embA	sensitive	0	-0.270179
SNP_CN_4241562_G1700A_R567H_embC	sensitive	0	-0.274842
SNP_CN_410560_A1199C_N400T_iniB	sensitive	0	-0.275428
SNP_P_759746_C61T_promoter_rpoB	sensitive	0	-0.279605
SNP_CN_4242822_T2960G_V987G_embC	sensitive	0	-0.281227
SNP_CN_762249_C2443G_L815V_rpoB	sensitive	8e-05	-0.28367
SNP_CN_4408175_C28G_A10P_gid	sensitive	0.00016	-0.284712
SNP_CN_409561_C200G_A67G_iniB	sensitive	0	-0.285415
SNP_CN_4242075_G2213A_R738Q_embC	sensitive	0	-0.285935
SNP_P_2726105_G88A_promoter_ahpC	sensitive	0	-0.286518
SNP_I_410806_C32G_inter_iniB_iniA	sensitive	0	-0.289417
SNP_N_1473369_A1524G_rrs	sensitive	0	-0.294169
DEL_CF_410280_d918T_307_iniB	sensitive	0.0001	-0.294187
SNP_CN_9138_C1837G_Q613E_gyrA	sensitive	0.00011	-0.297129
INS_CF_4242820_i2957G_986_embC	sensitive	4e-05	-0.299384
SNP_CN_4242822_TGGGGC2960-2965GGGGGG_VGL987-989GGV_embC	sensitive	0	-0.303465
SNP_CN_5520_C398T_P133L_gyrB	sensitive	0	-0.325375
SNP_CN_762833_CGGC3027-3030GGGG_SG1009-1010RG_rpoB	sensitive	0	-0.337732

## Sheet: AMK
# SNPs	S/R	p-value	(y=S|s=1) - (y=S|s=0)
SNP_CN_4326341_GA_ethA_P378L	resistant	0	0.906947
SNP_N_1473246_A1401G_rrs	resistant	0	0.902123
SNP_CN_4243392_AG_embA_N54D	resistant	0	0.857576
SNP_CN_2289099_TG_pncA_K48T	resistant	0	0.843067
SNP_CN_4326333_C1141G_A381P_ethA	resistant	0	0.6827
SNP_CN_2289202_A40G_C14R_pncA	resistant	0	0.646902
SNP_CN_4407967_A236G_L79S_gid	resistant	0	0.575616
SNP_CN_761110_A1304T_D435V_rpoB	resistant	0	0.537302
SNP_CN_2726409_GC_ahpC_D73H	resistant	0	0.505893
SNP_CN_4407934_AC_gid_L90R	resistant	0	0.493388
SNP_CN_7582_AG_gyrA_D94G	resistant	0	0.476866
SNP_CN_2518836_AC_kasA_E241A	resistant	0	0.464071
SNP_CN_2518839_CT_kasA_A242V	resistant	0	0.462468
SNP_CN_3074465_GC_thyA_P3A	resistant	0	0.458189
SNP_P_1673423_G17T_promoter_fabG1-inhA	resistant	0	0.413774
SNP_N_1472359_A514C_rrs	resistant	0	0.410656
INS_F_409772_i410ATCT_iniB_G137G	resistant	0	0.362408
SNP_CN_409770_GC_iniB_G137R	resistant	0	0.357871
SNP_CN_7570_C269T_A90V_gyrA	resistant	0	0.353565
alr_C_snp	resistant	0	0.317557
kasA_NF_indel	resistant	0	0.310785
SNP_CN_4247429_A916G_M306V_embB	resistant	0	0.308053
SNP_CN_761109_G1303T_D435Y_rpoB	resistant	0	0.289152
SNP_CN_7582_AC_gyrA_D94A	resistant	0	0.279449
SNP_CN_761338_GC_rpoB_R511P	resistant	0	0.275782
SNP_CN_3073805_CA_thyA_E223*	resistant	0	0.26669
SNP_CN_2289040_AC_pncA_W68G	resistant	0	0.258373
SNP_CN_4247730_G1217C_G406A_embB	resistant	0	0.257147
SNP_CN_409569_GA_iniB_A70T	resistant	0	0.254798
SNP_CN_4242182_G2320T_A774S_embC	resistant	0	0.252162
SNP_P_2289252_T11C_promoter_pncA	resistant	2e-05	0.24418
SNP_CN_7542_AT_gyrA_M81L	resistant	1e-05	0.242588
SNP_CN_761889_GC_rpoB_V695L	resistant	0	0.238156
INS_P_3074521_G.115_thyA	resistant	0	0.237652
pncA_F_indel	resistant	0	0.235226
rpsA_NC_indel	resistant	0	0.232253
rpsA_NF_indel	resistant	0	0.232237
rpsA_NC_snp	resistant	0	0.232071
rpsA_F_indel	resistant	0	0.232058
eis_NF_indel	resistant	0	0.231895
eis_NC_indel	resistant	0	0.229936
eis_F_indel	resistant	0	0.22791
SNP_CN_4407904_GA_gid_S100F	resistant	0	0.224318
ethA_F_indel	resistant	0	0.221761
SNP_CN_2155168_C944G_S315T_katG	resistant	0	0.220614
kasA_C_snp	resistant	0	0.220467
rpsA_C_snp	resistant	0	0.21736
eis_NC_snp	resistant	0	0.216829
SNP_CN_4326996_GC_ethA_P160A	resistant	0	0.212687
INS_F_4247970_i1456GT_embB_G486G	resistant	2e-05	0.210116
SNP_P_3074520_CG.116_thyA	resistant	0	0.205885
SNP_CN_2155276_CT_katG_G279D	resistant	0	0.200349
SNP_P_3074552_GA.84_thyA	resistant	9e-05	0.197421
SNP_CN_4247431_G918C_M306I_embB	resistant	0	0.194152
SNP_CN_4407927_T276G_E92D_gid	resistant	0	0.192267
eis_C_snp	resistant	0	0.189445
SNP_CN_2726338_T146G_V49G_ahpC	resistant	0	0.182928
pncA_C_snp	resistant	0	0.182227
INS_F_4247020_i506CC_embB_G169G	resistant	0	0.179747
SNP_CN_4247972_AG_embB_T487A	resistant	0	0.177298
rpoB_F_indel	resistant	3e-05	0.175007
SNP_CN_761155_C1349T_S450L_rpoB	resistant	0	0.169613
ethA_C_snp	resistant	0	0.16727
SNP_CN_781687_A128G_K43R_rpsL	resistant	0	0.165312
rrl_F_indel	resistant	0.00021	0.164521
SNP_CN_4247730_G1217A_G406D_embB	resistant	8e-05	0.162616
SNP_P_3074522_GA.114_thyA	resistant	0	0.161916
iniA_C_snp	resistant	0	0.150395
SNP_CN_4246970_AT_embB_T153S	resistant	0	0.148195
SNP_CN_2726737_A545C_D182A_ahpC	resistant	0	0.14427
SNP_CN_4247431_G918A_M306I_embB	resistant	0	0.142177
SNP_CN_2289180_A62C_V21G_pncA	resistant	0	0.140571
SNP_CN_4242303_TA_embC_L814Q	resistant	5e-05	0.139094
SNP_CN_2518919_G805A_G269S_kasA	resistant	0	0.135553
SNP_CN_8040_G739A_G247S_gyrA	resistant	0	0.135553
embC_F_indel	resistant	0.00014	0.13308
fabG1_C_snp	resistant	0.00012	0.129401
rrs_NF_indel	resistant	0	0.112886
INS_P_3074519_G.117_thyA	resistant	0	0.110871
ahpC_NC_snp	resistant	0.00017	0.110009
INS_N_4243642_i409GTCCCGGGGCGCCAC_embA_S137S	resistant	0.00021	0.10776
gyrB_C_snp	resistant	0	0.103031
SNP_N_1473911_G254A_rrl	resistant	0	0.0949145
SNP_N_1475955_A2298G_rrl	resistant	2e-05	0.0948237
SNP_N_1475685_T2028C_rrl	resistant	0	0.0943757
thyA_C_snp	resistant	0.00022	0.089146
SNP_P_1673425_C15T_promoter_fabG1-inhA	resistant	0	0.0888649
rpoB_C_snp	resistant	0	0.0795486
SNP_CN_7585_G284C_S95T_gyrA	resistant	0	0.0773893
gid_C_snp	resistant	0	0.0758043
embB_C_snp	resistant	0	0.063842
rrl_NF_indel	resistant	1e-05	0.0599839
gyrA_C_snp	resistant	0	0.0592816
SNP_CN_4408156_A47C_L16R_gid	resistant	0	0.0530207
SNP_CN_412280_T1443G_H481Q_iniA	sensitive	0	-0.086796
SNP_CN_4240671_C809T_T270I_embC	sensitive	0	-0.086796
SNP_CN_4243848_G616A_V206M_embA	sensitive	0.0001	-0.0881091
SNP_CN_8452_C1151T_A384V_gyrA	sensitive	0	-0.0898714
SNP_CN_6112_G990C_M330I_gyrB	sensitive	0	-0.0899806
SNP_CN_4245969_C2737T_P913S_embA	sensitive	0	-0.0900579
SNP_CN_4247646_A1133C_E378A_embB	sensitive	0	-0.0924468
SNP_CN_4241042_A1180G_N394D_embC	sensitive	0	-0.0964137
SNP_CN_2726051_G37A_L13F_oxyR'	sensitive	0	-0.0965216
SNP_P_759746_C61T_promoter_rpoB	sensitive	0	-0.115953
SNP_CN_4242075_G2213A_R738Q_embC	sensitive	0	-0.11732
SNP_P_2726105_G88A_promoter_ahpC	sensitive	0	-0.1174

## Sheet: CAP
# SNPs	S/R	p-value	(y=S|s=1) - (y=S|s=0)
SNP_CN_4326341_GA_ethA_P378L	resistant	0	0.799988
SNP_CN_409770_GC_iniB_G137R	resistant	0	0.783308
INS_F_409772_i410ATCT_iniB_G137G	resistant	0	0.778493
SNP_CN_4243392_AG_embA_N54D	resistant	0	0.776948
SNP_CN_2289099_TG_pncA_K48T	resistant	0	0.769168
SNP_N_1473246_A1401G_rrs	resistant	0	0.751584
SNP_CN_2726409_GC_ahpC_D73H	resistant	0	0.739689
SNP_CN_4407934_AC_gid_L90R	resistant	0	0.719701
SNP_CN_761338_GC_rpoB_R511P	resistant	0	0.632226
SNP_CN_7582_AG_gyrA_D94G	resistant	0	0.62424
SNP_CN_6052_TG_gyrB_I310M	resistant	0	0.570696
SNP_CN_2726737_A545C_D182A_ahpC	resistant	0	0.554422
SNP_CN_7221_G2099C_S700T_gyrB	resistant	0	0.537931
SNP_CN_761110_A1304T_D435V_rpoB	resistant	0	0.508667
SNP_CN_4247730_G1217C_G406A_embB	resistant	0	0.504183
SNP_CN_4326333_C1141G_A381P_ethA	resistant	0	0.50226
rpsA_NF_indel	resistant	0	0.492514
rpsA_NC_indel	resistant	0	0.492496
rpsA_F_indel	resistant	0	0.492139
rpsA_NC_snp	resistant	0	0.492115
eis_NF_indel	resistant	0	0.491815
SNP_CN_761889_GC_rpoB_V695L	resistant	0	0.487928
eis_NC_indel	resistant	0	0.48784
alr_C_snp	resistant	0	0.486968
eis_F_indel	resistant	0	0.483604
SNP_CN_7582_AC_gyrA_D94A	resistant	0	0.477113
SNP_CN_7570_C269T_A90V_gyrA	resistant	0	0.4685
SNP_CN_4407904_GA_gid_S100F	resistant	0	0.466903
rpsA_C_snp	resistant	0	0.465715
SNP_CN_2289202_A40G_C14R_pncA	resistant	0	0.462039
eis_NC_snp	resistant	0	0.460896
SNP_CN_1674263_T62C_I21T_inhA	resistant	0	0.460138
SNP_P_1673423_G17T_promoter_fabG1-inhA	resistant	0	0.447295
SNP_CN_4242182_G2320T_A774S_embC	resistant	0	0.442541
SNP_CN_4407967_A236G_L79S_gid	resistant	0	0.441298
SNP_CN_409569_GA_iniB_A70T	resistant	0	0.431688
SNP_CN_4247429_A916G_M306V_embB	resistant	0	0.424798
SNP_CN_1674481_T280G_S94A_inhA	resistant	0	0.424556
SNP_CN_2289090_TC_pncA_H51R	resistant	0	0.420992
SNP_P_2726141_CA.52_ahpC	resistant	0	0.410965
SNP_CN_2289040_AC_pncA_W68G	resistant	0	0.409621
ethA_F_indel	resistant	0	0.408986
eis_C_snp	resistant	0	0.4047
SNP_CN_761155_C1349T_S450L_rpoB	resistant	0	0.379515
pncA_C_snp	resistant	0	0.376266
SNP_N_1473911_G254A_rrl	resistant	0	0.367798
DEL_F_4408101_d101C_gid_G34G	resistant	0	0.364362
SNP_CN_4247431_G918A_M306I_embB	resistant	0	0.360703
INS_F_4247020_i506CC_embB_G169G	resistant	0	0.359889
ethA_C_snp	resistant	0	0.350774
SNP_P_2289252_T11C_promoter_pncA	resistant	1e-05	0.349218
SNP_CN_4246970_AT_embB_T153S	resistant	0	0.34823
SNP_P_3074495_G24A_promoter_thyA	resistant	0	0.347861
SNP_CN_4408003_TC_gid_D67G	resistant	0	0.345239
SNP_CN_761880_GA_rpoB_A692T	resistant	0	0.342392
kasA_C_snp	resistant	0	0.331388
rrl_F_indel	resistant	0	0.32768
SNP_CN_2155168_C944T_S315N_katG	resistant	1e-05	0.327592
SNP_CN_2518919_G805A_G269S_kasA	resistant	0	0.325277
SNP_CN_8040_G739A_G247S_gyrA	resistant	0	0.325277
SNP_P_3074552_GA.84_thyA	resistant	0	0.317335
SNP_CN_2155168_C944G_S315T_katG	resistant	0	0.317296
pncA_F_indel	resistant	0	0.313023
gyrB_F_indel	resistant	0	0.311123
SNP_CN_412689_AG_iniA_S618G	resistant	0	0.309197
SNP_CN_3074465_GC_thyA_P3A	resistant	0	0.308957
SNP_CN_781822_A263C_K88T_rpsL	resistant	0	0.308936
SNP_CN_761109_G1303T_D435Y_rpoB	resistant	2e-05	0.304179
SNP_CN_761161_T1355C_L452P_rpoB	resistant	2e-05	0.30291
SNP_N_1472359_A514C_rrs	resistant	0	0.300431
SNP_CN_2518839_CT_kasA_A242V	resistant	1e-05	0.299795
INS_P_3074521_G.115_thyA	resistant	0	0.297632
SNP_CN_2518836_AC_kasA_E241A	resistant	0	0.292594
SNP_P_1673425_C15T_promoter_fabG1-inhA	resistant	0	0.283628
embA-embB_NC_snp	resistant	0	0.281306
ahpC_NC_snp	resistant	0	0.27968
fabG1_C_snp	resistant	0	0.278195
SNP_CN_4407967_A236C_L79W_gid	resistant	0	0.276128
ddl_C_snp	resistant	0	0.274543
SNP_CN_4247431_G918C_M306I_embB	resistant	0	0.263493
SNP_N_1475212_A1555G_rrl	resistant	0	0.263302
tlyA_C_snp	resistant	0	0.257325
katG_C_snp	resistant	0	0.251513
rrs_NF_indel	resistant	0	0.237953
SNP_CN_2726338_T146G_V49G_ahpC	resistant	0	0.230774
rpoB_C_snp	resistant	0	0.229226
SNP_CN_7542_AT_gyrA_M81L	resistant	0.00013	0.228956
embC_F_indel	resistant	0	0.222271
SNP_CN_763303_CT_rpoB_A1166V	resistant	0.00011	0.221974
SNP_P_3074522_GA.114_thyA	resistant	0	0.220707
SNP_CN_4248003_A1490G_Q497R_embB	resistant	2e-05	0.211601
thyA_NC_snp	resistant	1e-05	0.210575
SNP_CN_3073805_CA_thyA_E223*	resistant	0.0001	0.209741
SNP_CN_4247972_AG_embB_T487A	resistant	0	0.206436
SNP_CN_2289180_A62C_V21G_pncA	resistant	0	0.205265
SNP_CN_4247730_G1217A_G406D_embB	resistant	0.0001	0.204637
SNP_CN_4247729_G1216A_G406S_embB	resistant	0.00014	0.2033
SNP_CN_781687_A128G_K43R_rpsL	resistant	0	0.202383
gid_C_snp	resistant	0	0.198994
iniA_C_snp	resistant	0	0.193743
thyA_C_snp	resistant	0	0.189593
INS_P_3074519_G.117_thyA	resistant	0	0.186678
gyrB_C_snp	resistant	0	0.179142
SNP_CN_4408156_A47C_L16R_gid	resistant	0	0.167278
embB_C_snp	resistant	0	0.162626
SNP_N_1475955_A2298G_rrl	resistant	0	0.153217
SNP_N_1475685_T2028C_rrl	resistant	0	0.144868
SNP_CN_4407927_T276G_E92D_gid	resistant	0	0.133265
gid_F_indel	resistant	1e-05	0.12931
rrl_NF_indel	resistant	0	0.123534
SNP_CN_7585_G284C_S95T_gyrA	resistant	0	0.119991
gyrA_C_snp	resistant	0	0.118845
SNP_CN_3073868_T604C_T202A_thyA	resistant	3e-05	0.0713952
SNP_N_1474001_C344T_rrl	sensitive	0.0002	-0.088955
SNP_CN_2154724_C1388A_R463L_katG	sensitive	0	-0.141909
iniB_F_indel	sensitive	2e-05	-0.16446
SNP_CN_4326439_G1035T_N345K_ethA	sensitive	0.00015	-0.169448
SNP_CN_9304_G2003A_G668D_gyrA	sensitive	0	-0.172098
SNP_CN_5520_C398T_P133L_gyrB	sensitive	7e-05	-0.176644
SNP_CN_412280_T1443G_H481Q_iniA	sensitive	0	-0.183812
SNP_CN_4240671_C809T_T270I_embC	sensitive	0	-0.183812
SNP_CN_8452_C1151T_A384V_gyrA	sensitive	0	-0.185221
SNP_I_410806_C32G_inter_iniB_iniA	sensitive	1e-05	-0.185387
SNP_CN_4243848_G616A_V206M_embA	sensitive	0	-0.186648
SNP_CN_4247646_A1133C_E378A_embB	sensitive	0	-0.190085
SNP_CN_6112_G990C_M330I_gyrB	sensitive	0	-0.190776
SNP_CN_4245969_C2737T_P913S_embA	sensitive	0	-0.19089
SNP_CN_4242822_T2960G_V987G_embC	sensitive	0	-0.193421
SNP_CN_1674952_C751G_P251A_inhA	sensitive	0	-0.195156
SNP_CN_4242822_TGGGGC2960-2965GGGGGG_VGL987-989GGV_embC	sensitive	2e-05	-0.195906
SNP_N_1473369_A1524G_rrs	sensitive	5e-05	-0.196504
SNP_CN_410560_A1199C_N400T_iniB	sensitive	0	-0.196758
SNP_CN_2726051_G37A_L13F_oxyR'	sensitive	0	-0.198003
SNP_CN_4241562_G1700A_R567H_embC	sensitive	0	-0.200157
SNP_N_1475363_C1706A_rrl	sensitive	8e-05	-0.200937
SNP_CN_4241042_A1180G_N394D_embC	sensitive	0	-0.2012
SNP_CN_4249323_C2810A_A937E_embB	sensitive	0	-0.202354
SNP_CN_4242422_TGGC2560-2563GGGG_WR854-855GG_embC	sensitive	2e-05	-0.202863
SNP_CN_409675_G314A_S105N_iniB	sensitive	0	-0.205482
SNP_CN_4240172_G310A_V104M_embC	sensitive	0	-0.207985
SNP_P_759746_C61T_promoter_rpoB	sensitive	0	-0.240778
SNP_CN_4242075_G2213A_R738Q_embC	sensitive	0	-0.244091
SNP_P_2726105_G88A_promoter_ahpC	sensitive	0	-0.244254

## Sheet: OFLX
# SNPs	S/R	p-value	(y=S|s=1) - (y=S|s=0)
SNP_CN_7582_AC_gyrA_D94A	resistant	0	0.780398
SNP_CN_7582_AG_gyrA_D94G	resistant	0	0.727094
SNP_CN_7570_C269T_A90V_gyrA	resistant	0	0.671664
SNP_CN_409770_GC_iniB_G137R	resistant	0	0.634588
SNP_CN_7582_ACAG281-284GCAC_DS94-95GT_gyrA	resistant	0	0.621267
INS_F_409772_i410ATCT_iniB_G137G	resistant	0	0.620137
SNP_CN_761277_A1471T_I491F_rpoB	resistant	0	0.576203
SNP_CN_2289099_TG_pncA_K48T	resistant	0	0.37426
SNP_CN_4326333_C1141G_A381P_ethA	resistant	0	0.358067
SNP_CN_761110_A1304T_D435V_rpoB	resistant	0	0.347339
SNP_CN_4326996_GC_ethA_P160A	resistant	0	0.343578
SNP_N_1473246_A1401G_rrs	resistant	0	0.336001
SNP_CN_2155276_CT_katG_G279D	resistant	0	0.331419
SNP_CN_4407967_A236G_L79S_gid	resistant	0	0.316673
SNP_CN_4407934_AC_gid_L90R	resistant	0	0.315036
SNP_CN_2155168_C944T_S315N_katG	resistant	0	0.310902
SNP_CN_2726409_GC_ahpC_D73H	resistant	0	0.304131
SNP_CN_4326341_GA_ethA_P378L	resistant	0	0.301759
SNP_CN_4243392_AG_embA_N54D	resistant	0	0.300865
SNP_P_1673423_G17T_promoter_fabG1-inhA	resistant	0	0.294502
DEL_CF_4408101_d102C_34_gid	resistant	0	0.288087
pncA_F_indel	resistant	0	0.267923
alr_C_snp	resistant	0	0.266432
ethA_F_indel	resistant	0	0.256895
SNP_CN_761161_T1355C_L452P_rpoB	resistant	0	0.255806
SNP_CN_761109_G1303T_D435Y_rpoB	resistant	0	0.250999
SNP_CN_4247730_G1217C_G406A_embB	resistant	0	0.246676
SNP_CN_2289202_A40G_C14R_pncA	resistant	0	0.245887
SNP_CN_761338_GC_rpoB_R511P	resistant	0	0.244454
SNP_CN_4247431_G918A_M306I_embB	resistant	0	0.244324
SNP_CN_4247431_G918C_M306I_embB	resistant	0	0.241382
SNP_P_2289252_T11C_promoter_pncA	resistant	0	0.235248
rpsA_NC_indel	resistant	0	0.233999
rpsA_NF_indel	resistant	0	0.233955
rpsA_NC_snp	resistant	0	0.233782
rpsA_F_indel	resistant	0	0.233742
eis_NF_indel	resistant	0	0.233663
eis_NC_indel	resistant	0	0.232738
eis_F_indel	resistant	0	0.229117
SNP_CN_4247429_A916G_M306V_embB	resistant	0	0.228908
SNP_CN_4407904_GA_gid_S100F	resistant	0	0.22636
eis_NC_snp	resistant	0	0.225355
DEL_F_4408101_d101C_gid_G34G	resistant	7e-05	0.223162
rpsA_C_snp	resistant	0	0.218429
SNP_N_1472359_A514C_rrs	resistant	0	0.209877
SNP_CN_409569_GA_iniB_A70T	resistant	0	0.207542
pncA_C_snp	resistant	0	0.205038
ahpC_NC_snp	resistant	0	0.204083
INS_F_4247970_i1456GT_embB_G486G	resistant	0	0.202241
INS_N_4243642_i409GTCCCGGGGCGCCAC_embA_S137S	resistant	0	0.202211
embA-embB_NC_snp	resistant	0	0.197869
eis_C_snp	resistant	0	0.197631
kasA_C_snp	resistant	0	0.197303
SNP_CN_4247729_G1216A_G406S_embB	resistant	3e-05	0.195677
SNP_CN_2726338_T146G_V49G_ahpC	resistant	0	0.195178
SNP_P_3074552_GA.84_thyA	resistant	7e-05	0.193381
SNP_CN_4408054_AC_gid_L50R	resistant	5e-05	0.190936
SNP_CN_7542_AT_gyrA_M81L	resistant	6e-05	0.186892
SNP_CN_2518836_AC_kasA_E241A	resistant	2e-05	0.186437
SNP_CN_4245961_AG_embA_Q910R	resistant	0	0.184468
SNP_CN_761889_GC_rpoB_V695L	resistant	0	0.183743
gyrA_C_snp	resistant	0	0.18373
SNP_CN_2518839_CT_kasA_A242V	resistant	9e-05	0.1783
SNP_CN_4407967_A236C_L79W_gid	resistant	6e-05	0.176475
INS_P_3074519_G.117_thyA	resistant	0	0.175065
SNP_CN_2155168_C944G_S315T_katG	resistant	0	0.174011
SNP_CN_2289040_AC_pncA_W68G	resistant	0	0.173735
SNP_CN_761155_C1349T_S450L_rpoB	resistant	0	0.173343
SNP_P_3074522_GA.114_thyA	resistant	0	0.172011
SNP_P_2726141_CA.52_ahpC	resistant	0.00012	0.161019
ethA_C_snp	resistant	0	0.15763
fabG1-inhA_NC_snp	resistant	1e-05	0.154318
SNP_CN_781687_A128G_K43R_rpsL	resistant	0	0.153268
SNP_P_3074520_CG.116_thyA	resistant	0.00013	0.152302
gyrB_C_snp	resistant	0	0.151604
gid_C_snp	resistant	0	0.143102
SNP_CN_4247972_AG_embB_T487A	resistant	0	0.12985
INS_P_3074521_G.115_thyA	resistant	2e-05	0.124553
SNP_CN_2289180_A62C_V21G_pncA	resistant	0	0.123671
ddl_C_snp	resistant	3e-05	0.12079
rrs_NF_indel	resistant	0	0.119139
SNP_CN_4407927_T276G_E92D_gid	resistant	0	0.115943
SNP_CN_4242182_G2320T_A774S_embC	resistant	1e-05	0.115856
rpoB_C_snp	resistant	0	0.110371
katG_C_snp	resistant	0	0.0996774
SNP_CN_2518919_G805A_G269S_kasA	resistant	0	0.0938946
SNP_CN_8040_G739A_G247S_gyrA	resistant	0	0.0938946
SNP_CN_4242803_G2941C_V981L_embC	resistant	0	0.079555
SNP_CN_3073868_T604C_T202A_thyA	resistant	0	0.0740284
SNP_CN_4408156_A47C_L16R_gid	resistant	0	0.0643578
SNP_P_1673425_C15T_promoter_fabG1-inhA	resistant	9e-05	0.0601166
SNP_N_1475685_T2028C_rrl	resistant	3e-05	0.057954
SNP_CN_2154724_C1388A_R463L_katG	sensitive	0	-0.0571017
SNP_N_1473911_G254A_rrl	sensitive	0	-0.0591793
SNP_N_1473343_G1498T_rrs	sensitive	0.00011	-0.0975915
SNP_CN_1673449_A10C_T4P_fabG1	sensitive	1e-05	-0.0981208
SNP_CN_762833_C3027G_S1009R_rpoB	sensitive	0	-0.100379
SNP_P_759746_C61T_promoter_rpoB	sensitive	0	-0.11746
SNP_CN_4242075_G2213A_R738Q_embC	sensitive	0	-0.119522
SNP_P_2726105_G88A_promoter_ahpC	sensitive	0	-0.119692
SNP_CN_4249323_C2810A_A937E_embB	sensitive	2e-05	-0.120491
SNP_CN_4247646_A1133C_E378A_embB	sensitive	0	-0.120524
SNP_CN_412280_T1443G_H481Q_iniA	sensitive	0	-0.120631
SNP_CN_4240671_C809T_T270I_embC	sensitive	0	-0.120631
SNP_CN_4241562_G1700A_R567H_embC	sensitive	0	-0.122161
SNP_CN_8452_C1151T_A384V_gyrA	sensitive	0	-0.126896
SNP_CN_4326439_G1035T_N345K_ethA	sensitive	9e-05	-0.12903
SNP_P_5075_C48T_promoter_gyrB-gyrA	sensitive	0.0002	-0.12903
SNP_CN_4240172_G310A_V104M_embC	sensitive	9e-05	-0.130657
SNP_CN_4241042_A1180G_N394D_embC	sensitive	0	-0.131021
SNP_CN_2726051_G37A_L13F_oxyR'	sensitive	0	-0.131322
SNP_CN_6112_G990C_M330I_gyrB	sensitive	0	-0.131436
SNP_CN_4245969_C2737T_P913S_embA	sensitive	0	-0.131486
SNP_CN_4243848_G616A_V206M_embA	sensitive	0	-0.131619

## Sheet: MOXI
# SNPs	S/R	p-value	(y=S|s=1) - (y=S|s=0)
SNP_CN_7582_AG_gyrA_D94G	resistant	0	0.824917
SNP_CN_409770_GC_iniB_G137R	resistant	0	0.769047
INS_F_409772_i410ATCT_iniB_G137G	resistant	0	0.761177
SNP_CN_7582_AC_gyrA_D94A	resistant	0	0.75726
SNP_CN_7570_C269T_A90V_gyrA	resistant	0	0.707375
SNP_CN_4326333_C1141G_A381P_ethA	resistant	0	0.547693
SNP_CN_7582_ACAG281-284GCAC_DS94-95GT_gyrA	resistant	0	0.512004
SNP_CN_2289202_A40G_C14R_pncA	resistant	0	0.486958
SNP_CN_761277_A1471T_I491F_rpoB	resistant	0	0.476872
SNP_CN_4407967_A236G_L79S_gid	resistant	0	0.476536
SNP_N_1473246_A1401G_rrs	resistant	0	0.44952
SNP_CN_2289099_TG_pncA_K48T	resistant	0	0.415644
SNP_CN_4407934_AC_gid_L90R	resistant	0	0.412027
SNP_CN_2726409_GC_ahpC_D73H	resistant	0	0.402527
SNP_CN_761110_A1304T_D435V_rpoB	resistant	0	0.399426
SNP_P_1673423_G17T_promoter_fabG1-inhA	resistant	0	0.385326
SNP_CN_4326341_GA_ethA_P378L	resistant	0	0.384068
SNP_CN_4243392_AG_embA_N54D	resistant	0	0.367826
SNP_CN_761109_G1303T_D435Y_rpoB	resistant	0	0.362114
SNP_CN_2518836_AC_kasA_E241A	resistant	0	0.360929
SNP_CN_2518839_CT_kasA_A242V	resistant	0	0.358515
SNP_CN_4247730_G1217C_G406A_embB	resistant	0	0.35564
SNP_CN_2155168_C944T_S315N_katG	resistant	0	0.324884
alr_C_snp	resistant	0	0.32244
SNP_N_1472359_A514C_rrs	resistant	0	0.313512
SNP_P_3074552_GA.84_thyA	resistant	0	0.311565
SNP_CN_3074465_GC_thyA_P3A	resistant	0	0.310267
pncA_F_indel	resistant	0	0.303152
SNP_CN_4247431_G918C_M306I_embB	resistant	0	0.300109
SNP_CN_409569_GA_iniB_A70T	resistant	0	0.293436
SNP_CN_4407967_A236C_L79W_gid	resistant	0	0.284604
SNP_CN_4247429_A916G_M306V_embB	resistant	0	0.282677
SNP_CN_761889_GC_rpoB_V695L	resistant	0	0.280792
SNP_CN_2726338_T146G_V49G_ahpC	resistant	0	0.280393
SNP_P_2726141_CA.52_ahpC	resistant	0	0.27338
kasA_C_snp	resistant	0	0.270438
SNP_CN_4247431_G918A_M306I_embB	resistant	0	0.270217
rpsA_NC_indel	resistant	0	0.262271
rpsA_NF_indel	resistant	0	0.262262
rpsA_NC_snp	resistant	0	0.262053
rpsA_F_indel	resistant	0	0.262045
eis_NF_indel	resistant	0	0.261937
SNP_CN_761338_GC_rpoB_R511P	resistant	0	0.261232
SNP_P_2289252_T11C_promoter_pncA	resistant	0	0.26039
eis_NC_indel	resistant	0	0.259993
eis_F_indel	resistant	0	0.256712
SNP_CN_4408054_AC_gid_L50R	resistant	0	0.255656
ethA_F_indel	resistant	0	0.254581
SNP_CN_4407904_GA_gid_S100F	resistant	0	0.251931
eis_NC_snp	resistant	0	0.251175
SNP_CN_6052_TG_gyrB_I310M	resistant	0	0.251041
SNP_P_3074495_G24A_promoter_thyA	resistant	0	0.247505
rpsA_C_snp	resistant	0	0.245047
DEL_CF_4408101_d102C_34_gid	resistant	0	0.239439
pncA_C_snp	resistant	0	0.237583
SNP_CN_761161_T1355C_L452P_rpoB	resistant	3e-05	0.235502
SNP_CN_7221_G2099C_S700T_gyrB	resistant	0	0.235148
SNP_CN_4247729_G1216A_G406S_embB	resistant	0	0.232103
ahpC_NC_snp	resistant	0	0.228351
eis_C_snp	resistant	0	0.219388
SNP_CN_761155_C1349T_S450L_rpoB	resistant	0	0.214857
SNP_CN_2155168_C944G_S315T_katG	resistant	0	0.212238
kasA_NF_indel	resistant	9e-05	0.199148
fabG1-inhA_NC_snp	resistant	0	0.194393
SNP_CN_4247730_G1217A_G406D_embB	resistant	2e-05	0.192523
ethA_C_snp	resistant	0	0.172995
SNP_CN_2289040_AC_pncA_W68G	resistant	0	0.172209
SNP_CN_4248003_A1490G_Q497R_embB	resistant	9e-05	0.161307
embA-embB_NC_snp	resistant	0	0.156321
SNP_CN_3073805_CA_thyA_E223*	resistant	0.00016	0.155343
SNP_CN_781687_A128G_K43R_rpsL	resistant	0	0.155116
thyA_NC_snp	resistant	0.0001	0.149523
INS_P_3074521_G.115_thyA	resistant	0	0.147897
INS_N_4243642_i409GTCCCGGGGCGCCAC_embA_S137S	resistant	0	0.144325
SNP_CN_4247972_AG_embB_T487A	resistant	0	0.144043
SNP_CN_4242182_G2320T_A774S_embC	resistant	0	0.138629
SNP_CN_2289180_A62C_V21G_pncA	resistant	0	0.133466
gyrA_C_snp	resistant	0	0.132194
SNP_CN_4407927_T276G_E92D_gid	resistant	0	0.132134
fabG1_C_snp	resistant	0.00013	0.131836
gyrB_C_snp	resistant	0	0.131682
SNP_P_3074522_GA.114_thyA	resistant	0	0.129528
gid_C_snp	resistant	0	0.121694
SNP_P_1673425_C15T_promoter_fabG1-inhA	resistant	0	0.121369
INS_P_3074519_G.117_thyA	resistant	0	0.115963
katG_C_snp	resistant	0	0.114536
SNP_CN_2518919_G805A_G269S_kasA	resistant	0	0.114145
SNP_CN_8040_G739A_G247S_gyrA	resistant	0	0.114145
rpoB_C_snp	resistant	0	0.110091
rrs_NF_indel	resistant	0	0.0982139
SNP_CN_3073868_T604C_T202A_thyA	resistant	0	0.0953166
SNP_CN_4408156_A47C_L16R_gid	resistant	0	0.0943395
SNP_N_1475685_T2028C_rrl	resistant	0	0.0769548
SNP_CN_2154724_C1388A_R463L_katG	sensitive	0	-0.0583456
SNP_CN_4242822_T2960G_V987G_embC	sensitive	9e-05	-0.104325
SNP_CN_412280_T1443G_H481Q_iniA	sensitive	0	-0.113667
SNP_CN_4240671_C809T_T270I_embC	sensitive	0	-0.113667
SNP_CN_4247646_A1133C_E378A_embB	sensitive	0	-0.113842
SNP_CN_4241562_G1700A_R567H_embC	sensitive	0.0001	-0.117916
SNP_CN_4249323_C2810A_A937E_embB	sensitive	3e-05	-0.123651
SNP_CN_8452_C1151T_A384V_gyrA	sensitive	0	-0.124025
SNP_CN_4240172_G310A_V104M_embC	sensitive	0.00022	-0.126513
SNP_CN_4245969_C2737T_P913S_embA	sensitive	0	-0.127854
SNP_CN_6112_G990C_M330I_gyrB	sensitive	0	-0.127895
SNP_CN_4241042_A1180G_N394D_embC	sensitive	0	-0.127967
SNP_CN_2726051_G37A_L13F_oxyR'	sensitive	0	-0.128156
SNP_CN_4243848_G616A_V206M_embA	sensitive	0	-0.128385
SNP_P_759746_C61T_promoter_rpoB	sensitive	0	-0.137426
SNP_CN_4242075_G2213A_R738Q_embC	sensitive	0	-0.139612
SNP_P_2726105_G88A_promoter_ahpC	sensitive	0	-0.139737

[truncated: 1 more sheets: KAN]
