# Supplementary material for: Beyond multidrug resistance: Leveraging rare variants with machine and statistical learning models in Mycobacterium tuberculosis resistance prediction
Source: eBioMedicine. 2019 Apr 29;43:356–69. doi: 10.1016/j.ebiom.2019.04.016 (PMC6557804; doi:10.1016/j.ebiom.2019.04.016)
Supplement: Supplementary file 3 — Supplementary material 2 [file mmc3.xlsx]

## Sheet: Table S7
Table S7: Features found to be significant predictors to L2 regularized logistic regression by bootstrapping.

## Sheet: RIF
SNPs	S/R	Lower CI	Higher CI
SNP_CN_761155_C1349T_S450L_rpoB	resistant	6.71156e-10	2.32458e-06
SNP_CN_761139_C1333T_H445Y_rpoB	resistant	6.71156e-10	5.51662e-06
SNP_CN_761110_A1304T_D435V_rpoB	resistant	6.71156e-10	1.34821e-05
SNP_CN_761139_C1333G_H445D_rpoB	resistant	2.99366e-07	1.5534e-05
SNP_CN_761140_A1334G_H445R_rpoB	resistant	5.18695e-06	0.000588874
SNP_CN_761277_A1471T_I491F_rpoB	resistant	6.60349e-07	0.00314315
rpoB_C_snp	resistant	0.000831289	0.00971125
SNP_CN_761161_T1355C_L452P_rpoB	resistant	0.000176205	0.0335057
SNP_CN_2155168_C944G_S315T_katG	resistant	0.00150939	0.0354277
SNP_CN_4242303_TA_embC_L814Q	resistant	2.90342e-05	0.036612
SNP_CN_4247729_G1216A_G406S_embB	resistant	0.000213341	0.0385073
INS_N_4243642_i409GTCCCGGGGCGCCAC_embA_S137S	resistant	0.000123756	0.0395501
SNP_CN_761109_G1303T_D435Y_rpoB	resistant	0.000309773	0.0471055
SNP_N_1473246_A1401G_rrs	resistant	0.000469348	0.050628
SNP_CN_6140_G1018T_V340L_gyrB	resistant	0.00104321	0.0527344
SNP_N_1472337_C492T_rrs	resistant	6.82761e-05	0.0559959
SNP_CN_7542_AT_gyrA_M81L	resistant	0.00041313	0.056938
SNP_CN_3073868_T604C_T202A_thyA	resistant	0.00049076	0.0584048
pncA_F_indel	resistant	0.00403987	0.0586957
ethA_F_indel	resistant	0.00417921	0.0587756
SNP_CN_4247431_G918A_M306I_embB	resistant	0.00244991	0.0668244
SNP_CN_7582_AG_gyrA_D94G	resistant	0.00027844	0.0765952
SNP_CN_4407620_A583G_Y195H_gid	resistant	0.00975604	0.079708
SNP_CN_409770_GC_iniB_G137R	resistant	0.000104725	0.0810469
pncA_C_snp	resistant	0.00815687	0.0819014
alr_C_snp	resistant	0.00130005	0.0875621
INS_F_4247020_i506CC_embB_G169G	resistant	0.000226224	0.0890438
katG_F_indel	resistant	0.00277836	0.0894685
gyrA-gyrB_NC_snp	resistant	0.00251852	0.0969199
SNP_CN_1674481_T280G_S94A_inhA	resistant	0.00095995	0.0979381
rrl-rrs_NC_snp	resistant	0.00158403	0.0981432
embA-embB_NC_snp	resistant	0.00356514	0.100909
SNP_P_2289252_T11C_promoter_pncA	resistant	0.00102494	0.101
SNP_N_1474001_C344T_rrl	resistant	0.000873011	0.102294
SNP_CN_4248725_T2212G_S738A_embB	resistant	0.00147637	0.103877
SNP_CN_2102990_A53G_V18A_ndh	resistant	0.00815806	0.106687
SNP_CN_7585_G284C_S95T_gyrA	resistant	0.00126318	0.107471
SNP_CN_2154613_TC_katG_Q500R	resistant	0.00153609	0.109591
SNP_CN_4408003_TC_gid_D67G	resistant	0.00240421	0.119139
SNP_CN_4242182_G2320T_A774S_embC	resistant	0.00431939	0.120847
SNP_CN_762833_CGGC3027-3030GGGG_SG1009-1010RG_rpoB	resistant	0.00311196	0.12329
SNP_CN_4247574_A1061C_D354A_embB	resistant	0.00101141	0.123759
SNP_P_1673425_C15T_promoter_fabG1-inhA	resistant	0.00512929	0.124444
SNP_N_1475332_G1675T_rrl	resistant	0.00471105	0.127441
SNP_CN_4243392_AG_embA_N54D	resistant	0.00286701	0.12975
SNP_CN_4326341_GA_ethA_P378L	resistant	0.00287082	0.130002
INS_P_3074521_G.115_thyA	resistant	0.00634908	0.131592
eis_NC_indel	resistant	0.0172389	0.131833
SNP_CN_4326996_GC_ethA_P160A	resistant	0.00106162	0.133784
SNP_P_3074520_CG.116_thyA	resistant	0.00432947	0.135615
embA_F_indel	resistant	0.00906386	0.143433
SNP_CN_763303_CT_rpoB_A1166V	resistant	0.00552752	0.144529
rrl_F_indel	resistant	0.000964261	0.145627
SNP_CN_2155168_C944T_S315N_katG	resistant	0.0217867	0.150752
SNP_CN_4247431_G918C_M306I_embB	resistant	0.00888437	0.152466
gyrA_C_snp	resistant	0.00321834	0.153788
kasA_C_snp	resistant	0.0251263	0.156959
SNP_CN_414042_CG_iniC_S429W	resistant	0.00633391	0.170166
ndh_C_snp	resistant	0.0221776	0.174792
SNP_CN_2289180_A62C_V21G_pncA	resistant	0.033724	0.177114
SNP_CN_7570_C269T_A90V_gyrA	resistant	0.00378717	0.177368
embC_F_indel	resistant	0.0639019	0.178093
SNP_N_1473911_G254A_rrl	resistant	0.0324627	0.179929
fabG1-inhA_NC_snp	resistant	0.0088939	0.180903
SNP_P_2726141_CA.52_ahpC	resistant	0.00146607	0.182121
SNP_CN_2289040_AC_pncA_W68G	resistant	0.0276354	0.183469
SNP_CN_4407967_A236C_L79W_gid	resistant	0.0163856	0.190183
rrs_NF_indel	resistant	0.0507192	0.190297
INS_F_409772_i410ATCT_iniB_G137G	resistant	0.0118576	0.19151
SNP_CN_2518836_AC_kasA_E241A	resistant	0.00380181	0.192139
kasA_NF_indel	resistant	0.00868005	0.193598
SNP_CN_4247972_AG_embB_T487A	resistant	0.00275879	0.194079
rpsA_NC_indel	resistant	0.00763023	0.195328
SNP_CN_2726338_T146G_V49G_ahpC	resistant	0.0138899	0.195429
SNP_CN_4243848_G616A_V206M_embA	resistant	0.0152467	0.196396
SNP_CN_4242803_G2941C_V981L_embC	resistant	0.0281728	0.196653
fabG1_C_snp	resistant	0.00822004	0.197985
SNP_CN_4246970_AT_embB_T153S	resistant	0.0332107	0.198115
SNP_CN_781822_A263C_K88T_rpsL	resistant	0.00557136	0.198959
SNP_CN_762249_C2443G_L815V_rpoB	resistant	0.00454417	0.202878
SNP_CN_7582_ACAG281-284GCAC_DS94-95GT_gyrA	resistant	0.00422753	0.207273
SNP_CN_1674263_T62C_I21T_inhA	resistant	0.0505404	0.207499
DEL_F_4408101_d101C_gid_G34G	resistant	0.0125527	0.210444
iniA_C_snp	resistant	0.0193396	0.211304
rpsA_NC_snp	resistant	0.00712889	0.211387
SNP_CN_2726737_A545C_D182A_ahpC	resistant	0.0160561	0.211543
SNP_CN_781822_A263G_K88R_rpsL	resistant	0.0201386	0.212265
SNP_P_1673423_G17T_promoter_fabG1-inhA	resistant	0.00886862	0.212504
SNP_CN_4248003_A1490G_Q497R_embB	resistant	0.0280772	0.216522
SNP_CN_2154724_C1388A_R463L_katG	resistant	0.025958	0.218134
rpsL_NC_snp	resistant	0.0250145	0.219106
SNP_CN_9138_C1837G_Q613E_gyrA	resistant	0.0165863	0.21935
SNP_CN_4326333_C1141G_A381P_ethA	resistant	0.00960441	0.223022
SNP_CN_4247730_G1217C_G406A_embB	resistant	0.0134489	0.226679
SNP_N_1472359_A514C_rrs	resistant	0.0269049	0.234604
SNP_N_1472362_C517T_rrs	resistant	0.00760048	0.236564
SNP_I_7268_C34T_inter_gyrB_gyrA	resistant	0.0033092	0.246946
SNP_CN_414182_C1426T_R476C_iniC	resistant	0.0033092	0.246946
SNP_CN_4241042_A1180G_N394D_embC	resistant	0.0121828	0.247556
SNP_CN_3073805_CA_thyA_E223*	resistant	0.0203674	0.248901
SNP_P_409297_A65G_promoter_iniB-iniA-iniC	resistant	0.0037786	0.250709
SNP_CN_4407927_T276G_E92D_gid	resistant	0.0320867	0.256592
SNP_N_1475363_C1706A_rrl	resistant	0.0264993	0.258779
SNP_CN_2519048_G934A_G312S_kasA	resistant	0.0147945	0.265121
ahpC_NC_snp	resistant	0.0182091	0.266108
eis_NF_indel	resistant	0.00787496	0.266352
SNP_CN_2289090_TC_pncA_H51R	resistant	0.00332639	0.270716
katG_C_snp	resistant	0.0460727	0.284164
embB_C_snp	resistant	0.0462729	0.292221
SNP_CN_2155276_CT_katG_G279D	resistant	0.00276345	0.298828
SNP_CN_761889_GC_rpoB_V695L	resistant	0.0610947	0.3137
INS_CF_4242820_i2957G_986_embC	resistant	0.0289761	0.313944
SNP_CN_1673449_A10C_T4P_fabG1	resistant	0.0128981	0.316879
SNP_CN_409569_GA_iniB_A70T	resistant	0.061343	0.318354
rpsA_NF_indel	resistant	0.0117529	0.322021
SNP_CN_2714366_C967A_V323L_eis	resistant	0.0492601	0.325154
SNP_CN_781687_A128G_K43R_rpsL	resistant	0.0857005	0.326655
rpsA_F_indel	resistant	0.0118626	0.327143
SNP_CN_4407967_A236G_L79S_gid	resistant	0.0218082	0.327626
SNP_CN_4247429_A916G_M306V_embB	resistant	0.0437371	0.335169
SNP_CN_4247730_G1217A_G406D_embB	resistant	0.00543361	0.337875
SNP_N_1475955_A2298G_rrl	resistant	0.0692789	0.347391
gid_C_snp	resistant	0.158969	0.349121
INS_F_4247970_i1456GT_embB_G486G	resistant	0.00145077	0.349589
SNP_I_2713872_C252A_inter_Rv2415c_eis	resistant	0.0349797	0.351064
gyrB_C_snp	resistant	0.0410392	0.351801
SNP_CN_2726350_G158T_W53L_ahpC	resistant	0.0552057	0.358627
SNP_CN_2155167_GT_katG_S315R	resistant	0.0140355	0.359359
rrl_NF_indel	resistant	0.0469268	0.378657
SNP_CN_410244_GC_iniB_V295L	resistant	0.103818	0.382298
SNP_N_1475212_A1555G_rrl	resistant	0.00440735	0.384989
SNP_CN_4408156_A47C_L16R_gid	resistant	0.0217562	0.384999
ddl_C_snp	resistant	0.0249795	0.393295
gyrB_F_indel	resistant	0.00261748	0.3977
SNP_CN_4407934_AC_gid_L90R	resistant	0.0464727	0.4021
SNP_CN_2726409_GC_ahpC_D73H	resistant	0.0465022	0.4021
SNP_CN_414041_T1285G_S429A_iniC	resistant	0.0774068	0.406001
SNP_CN_7582_AC_gyrA_D94A	resistant	0.0113214	0.418213
SNP_CN_2102891_A152G_F51S_ndh	resistant	0.0262299	0.426238
SNP_CN_412017_C1180G_Q394E_iniA	resistant	0.113199	0.426992
SNP_CN_7539_A238G_T80A_gyrA	resistant	0.113199	0.427469
SNP_CN_4407904_GA_gid_S100F	resistant	0.0506332	0.429184
rpsA_C_snp	resistant	0.117161	0.435781
SNP_CN_4245961_AG_embA_Q910R	resistant	0.0832478	0.436513
SNP_CN_412689_AG_iniA_S618G	resistant	0.0599698	0.439936
SNP_CN_4242414_T2552G_L851R_embC	resistant	0.115526	0.448242
eis_F_indel	resistant	0.0546972	0.449188
embB_F_indel	resistant	0.042441	0.450928
inhA_C_snp	resistant	0.0502069	0.455556
SNP_CN_761880_GA_rpoB_A692T	resistant	0.0269321	0.479004
SNP_CN_2518839_CT_kasA_A242V	resistant	0.025143	0.483149
SNP_CN_3074465_GC_thyA_P3A	resistant	0.123727	0.489008
iniB_F_indel	resistant	0.0999339	0.489497
SNP_CN_762833_C3027G_S1009R_rpoB	resistant	0.0834797	0.490951
iniC_C_snp	resistant	0.148542	0.495595
SNP_CN_4245055_C1823A_T608N_embA	resistant	0.140578	0.497044
SNP_P_759746_C61T_promoter_rpoB	resistant	0.0524513	0.499974
SNP_CN_4242822_TGGGGC2960-2965GGGGGG_VGL987-989GGV_embC	resistant	0.260463	0.502867
tlyA_C_snp	resistant	0.0812582	0.507324
SNP_CN_4408054_AC_gid_L50R	resistant	0.127769	0.539998
SNP_P_3074495_G24A_promoter_thyA	resistant	0.0449611	0.54247
SNP_I_2713795_C329T_inter_Rv2415c_eis	resistant	0.0377606	0.544901
embA_C_snp	resistant	0.235657	0.54781
DEL_CF_4408101_d102C_34_gid	resistant	0.291581	0.571289
iniB_C_snp	resistant	0.115311	0.581491
SNP_P_3074552_GA.84_thyA	resistant	0.0640586	0.606892
SNP_N_1475685_T2028C_rrl	resistant	0.372079	0.612305
SNP_CN_9304_G2003A_G668D_gyrA	resistant	0.0572702	0.615671
SNP_CN_4242075_G2213A_R738Q_embC	resistant	0.0611548	0.620595
SNP_CN_2289099_TG_pncA_K48T	resistant	0.119486	0.622548
SNP_CN_2726051_G37A_L13F_oxyR'	resistant	0.295981	0.630371
SNP_CN_2726338_TGGT146-149GGGG_VV49-50GG_ahpC	resistant	0.243174	0.641093
thyA_C_snp	resistant	0.119917	0.662598
eis_NC_snp	resistant	0.329415	0.665029
thyA_NC_snp	resistant	0.12071	0.676259
SNP_CN_8040_G739A_G247S_gyrA	resistant	0.200327	0.67869
SNP_CN_2518919_G805A_G269S_kasA	resistant	0.200327	0.67869
SNP_CN_4245969_C2737T_P913S_embA	resistant	0.296719	0.680654
SNP_CN_6112_G990C_M330I_gyrB	resistant	0.29696	0.681132
gid_F_indel	resistant	0.301822	0.683074
SNP_CN_410560_A1199C_N400T_iniB	resistant	0.133217	0.692362
iniA_F_indel	resistant	0.14823	0.692383
SNP_P_5075_C48T_promoter_gyrB-gyrA	resistant	0.339457	0.698242
SNP_CN_4326439_G1035T_N345K_ethA	resistant	0.339457	0.698242
SNP_CN_4242425_C2563G_R855G_embC	resistant	0.335665	0.717244
SNP_CN_8452_C1151T_A384V_gyrA	resistant	0.0498105	0.723622
SNP_CN_4240172_G310A_V104M_embC	resistant	0.459919	0.728983
SNP_N_1473343_G1498T_rrs	resistant	0.172896	0.734354
SNP_CN_4408175_C28G_A10P_gid	resistant	0.407241	0.73584
ethA_C_snp	resistant	0.473244	0.745086
SNP_CN_1674952_C751G_P251A_inhA	resistant	0.253364	0.752441
SNP_I_9841_C73T_inter_gyrA_Rv0007	resistant	0.0895427	0.766591
SNP_N_1476289_C2632A_rrl	resistant	0.422054	0.782704
embC_C_snp	resistant	0.370428	0.788553
SNP_P_2726105_G88A_promoter_ahpC	resistant	0.44723	0.794413
SNP_CN_6052_TG_gyrB_I310M	resistant	0.0930886	0.797239
SNP_P_3074522_GA.114_thyA	resistant	0.306159	0.806132
SNP_CN_7221_G2099C_S700T_gyrB	resistant	0.0937586	0.816874
iniA-iniB-iniC_NC_snp	resistant	0.389729	0.834452
SNP_CN_4241562_G1700A_R567H_embC	resistant	0.603269	0.85498
SNP_CN_2289202_A40G_C14R_pncA	resistant	0.532651	0.867665
ndh_NC_snp	resistant	0.0685418	0.902344
SNP_CN_7362_G61C_E21Q_gyrA	resistant	0.00447854	0.962797
DEL_CF_410280_d918T_307_iniB	sensitive	1.03039	1.0791
SNP_N_1473369_A1524G_rrs	sensitive	1.06652	1.17478
SNP_CN_6446_G1324T_A442S_gyrB	sensitive	1.01216	1.20603
SNP_CN_4242422_TGGC2560-2563GGGG_WR854-855GG_embC	sensitive	1.15238	1.22852
SNP_CN_412280_T1443G_H481Q_iniA	sensitive	1.11454	1.24898
SNP_CN_4240671_C809T_T270I_embC	sensitive	1.11454	1.24898
SNP_CN_4247646_A1133C_E378A_embB	sensitive	1.12228	1.25684
SNP_CN_5520_C398T_P133L_gyrB	sensitive	1.21585	1.61424

## Sheet: INH
SNPs	S/R	Lower CI	Higher CI
SNP_CN_2155168_C944G_S315T_katG	resistant	6.71156e-10	4.55139e-05
SNP_P_1673425_C15T_promoter_fabG1-inhA	resistant	3.08762e-07	0.00021008
SNP_P_1673423_G17T_promoter_fabG1-inhA	resistant	2.85208e-05	0.00200065
SNP_CN_2155168_C944T_S315N_katG	resistant	1.11428e-05	0.00269379
SNP_CN_1674263_T62C_I21T_inhA	resistant	1.08782e-05	0.0029195
SNP_CN_1674481_T280G_S94A_inhA	resistant	9.74307e-06	0.0110149
katG_C_snp	resistant	0.00315595	0.0187375
SNP_N_1473911_G254A_rrl	resistant	0.000122329	0.0238339
rrl_F_indel	resistant	1.44445e-05	0.0247923
katG_F_indel	resistant	0.00201628	0.0272483
rrl-rrs_NC_snp	resistant	0.00139609	0.0331031
ahpC_NC_snp	resistant	0.000799071	0.0352465
SNP_CN_7585_G284C_S95T_gyrA	resistant	8.87544e-05	0.0356984
fabG1-inhA_NC_snp	resistant	0.000900763	0.0480938
SNP_CN_4247431_G918A_M306I_embB	resistant	9.35642e-05	0.0482542
SNP_CN_761155_C1349T_S450L_rpoB	resistant	0.00197129	0.0495885
INS_N_4243642_i409GTCCCGGGGCGCCAC_embA_S137S	resistant	1.33351e-05	0.0505637
SNP_N_1472362_C517T_rrs	resistant	0.000127074	0.0506189
SNP_I_2713872_C252A_inter_Rv2415c_eis	resistant	0.00274354	0.0515384
SNP_CN_4407620_A583G_Y195H_gid	resistant	0.00447438	0.0545959
SNP_CN_4247730_G1217C_G406A_embB	resistant	0.000143218	0.0560154
eis_F_indel	resistant	0.0133946	0.0599034
alr_C_snp	resistant	0.00113245	0.0613598
eis_NF_indel	resistant	0.000255937	0.0622195
SNP_CN_4242182_G2320T_A774S_embC	resistant	0.00303173	0.0666491
SNP_N_1473246_A1401G_rrs	resistant	0.000156034	0.0696892
SNP_CN_2155167_GT_katG_S315R	resistant	0.000135396	0.0761018
SNP_CN_7582_AG_gyrA_D94G	resistant	0.000859309	0.0786691
SNP_CN_761110_A1304T_D435V_rpoB	resistant	0.000393298	0.0860596
embA-embB_NC_snp	resistant	0.00311677	0.0902697
SNP_CN_2519048_G934A_G312S_kasA	resistant	0.000937291	0.0920384
gyrA-gyrB_NC_snp	resistant	0.00550678	0.0939928
ndh_C_snp	resistant	0.0161322	0.0978939
SNP_CN_4247729_G1216A_G406S_embB	resistant	0.000187751	0.101011
SNP_N_1474001_C344T_rrl	resistant	0.00230794	0.101038
SNP_N_1472359_A514C_rrs	resistant	0.00199699	0.10333
SNP_CN_761139_C1333G_H445D_rpoB	resistant	0.00825213	0.110214
SNP_CN_6140_G1018T_V340L_gyrB	resistant	0.00124872	0.110713
SNP_CN_4248725_T2212G_S738A_embB	resistant	0.0115099	0.111136
embA_F_indel	resistant	0.0080251	0.117369
SNP_CN_4326996_GC_ethA_P160A	resistant	0.00329425	0.118271
SNP_CN_7582_ACAG281-284GCAC_DS94-95GT_gyrA	resistant	0.000232973	0.119377
SNP_CN_4243848_G616A_V206M_embA	resistant	0.00375432	0.124022
SNP_N_1472337_C492T_rrs	resistant	0.000613925	0.124994
SNP_CN_3073868_T604C_T202A_thyA	resistant	0.00299269	0.125478
SNP_CN_4247431_G918C_M306I_embB	resistant	0.00266372	0.127192
ndh_NC_snp	resistant	0.0276008	0.130127
SNP_P_2289252_T11C_promoter_pncA	resistant	0.00190722	0.133545
SNP_CN_2102990_A53G_V18A_ndh	resistant	0.0124501	0.137191
SNP_CN_5520_C398T_P133L_gyrB	resistant	0.00201078	0.137693
rpsA_NF_indel	resistant	0.000303315	0.139633
rpsL_NC_snp	resistant	0.0157324	0.143796
SNP_CN_4247429_A916G_M306V_embB	resistant	0.0218961	0.146097
SNP_CN_781687_A128G_K43R_rpsL	resistant	0.0267608	0.146593
iniC_C_snp	resistant	0.0158108	0.1477
SNP_N_1475212_A1555G_rrl	resistant	0.00011758	0.152567
SNP_CN_409770_GC_iniB_G137R	resistant	0.0051624	0.153188
SNP_CN_4247972_AG_embB_T487A	resistant	0.00320988	0.155499
SNP_CN_2726350_G158T_W53L_ahpC	resistant	0.0156828	0.165156
SNP_CN_4240172_G310A_V104M_embC	resistant	0.00300715	0.167603
rpsA_NC_indel	resistant	0.00225548	0.168696
SNP_CN_4242303_TA_embC_L814Q	resistant	0.00344916	0.17187
DEL_F_4408101_d101C_gid_G34G	resistant	0.000710468	0.172605
SNP_CN_2289090_TC_pncA_H51R	resistant	0.0014298	0.175859
SNP_CN_7570_C269T_A90V_gyrA	resistant	0.00693436	0.180176
thyA_NC_snp	resistant	0.0308044	0.188077
rpoB_F_indel	resistant	0.0478376	0.193965
SNP_CN_2518919_G805A_G269S_kasA	resistant	0.0184344	0.198115
SNP_CN_8040_G739A_G247S_gyrA	resistant	0.0184344	0.198115
kasA_C_snp	resistant	0.0440596	0.198603
SNP_CN_781822_A263C_K88T_rpsL	resistant	0.0126297	0.200439
SNP_CN_763303_CT_rpoB_A1166V	resistant	0.0107415	0.201026
DEL_CF_4408101_d102C_34_gid	resistant	0.0713608	0.208374
pncA_C_snp	resistant	0.0998161	0.208725
rpsA_F_indel	resistant	0.0125377	0.211901
gyrB_F_indel	resistant	0.0184801	0.212254
iniA_C_snp	resistant	0.0560781	0.213252
SNP_CN_761140_A1334G_H445R_rpoB	resistant	0.0273996	0.2136
SNP_CN_414041_T1285G_S429A_iniC	resistant	0.0257525	0.21667
SNP_N_1475332_G1675T_rrl	resistant	0.0502323	0.219236
SNP_CN_761889_GC_rpoB_V695L	resistant	0.0440881	0.224467
SNP_CN_409569_GA_iniB_A70T	resistant	0.0441704	0.225339
SNP_CN_2155276_CT_katG_G279D	resistant	0.017714	0.229965
eis_NC_snp	resistant	0.0834001	0.236936
SNP_CN_4246970_AT_embB_T153S	resistant	0.0100628	0.23791
SNP_P_759746_C61T_promoter_rpoB	resistant	0.00631808	0.238525
INS_F_409772_i410ATCT_iniB_G137G	resistant	0.00847234	0.239375
SNP_CN_4241042_A1180G_N394D_embC	resistant	0.00323066	0.244263
embC_F_indel	resistant	0.0617516	0.244865
rpsA_NC_snp	resistant	0.0142785	0.25708
INS_F_4247020_i506CC_embB_G169G	resistant	0.0209818	0.25974
SNP_N_1475955_A2298G_rrl	resistant	0.0471523	0.259999
SNP_CN_761277_A1471T_I491F_rpoB	resistant	0.034022	0.265126
SNP_CN_2714366_C967A_V323L_eis	resistant	0.049572	0.265132
SNP_CN_1673449_A10C_T4P_fabG1	resistant	0.039378	0.26537
SNP_CN_2154613_TC_katG_Q500R	resistant	0.0214427	0.267817
SNP_CN_781822_A263G_K88R_rpsL	resistant	0.0194987	0.270482
pncA_F_indel	resistant	0.00685855	0.271723
SNP_CN_4408003_TC_gid_D67G	resistant	0.00441581	0.271967
SNP_CN_410560_A1199C_N400T_iniB	resistant	0.0702457	0.273926
embB_F_indel	resistant	0.086847	0.275146
SNP_CN_761139_C1333T_H445Y_rpoB	resistant	0.0312656	0.276118
SNP_CN_414182_C1426T_R476C_iniC	resistant	0.0704076	0.277583
SNP_I_7268_C34T_inter_gyrB_gyrA	resistant	0.0704076	0.277583
SNP_CN_414042_CG_iniC_S429W	resistant	0.0136572	0.279775
SNP_CN_6446_G1324T_A442S_gyrB	resistant	0.00702996	0.283676
SNP_CN_4408156_A47C_L16R_gid	resistant	0.00956298	0.283691
SNP_CN_4249323_C2810A_A937E_embB	resistant	0.0920076	0.286367
SNP_CN_4407967_A236C_L79W_gid	resistant	0.0065776	0.287338
SNP_P_3074520_CG.116_thyA	resistant	0.00853043	0.293208
SNP_CN_1674952_C751G_P251A_inhA	resistant	0.0548005	0.295898
ethA_F_indel	resistant	0.0476327	0.296117
SNP_CN_761109_G1303T_D435Y_rpoB	resistant	0.0127486	0.302958
rpoB_C_snp	resistant	0.108728	0.303462
SNP_CN_2726737_A545C_D182A_ahpC	resistant	0.0784387	0.314432
gid_F_indel	resistant	0.144498	0.32225
SNP_CN_4407927_T276G_E92D_gid	resistant	0.0813281	0.325684
INS_CF_4242820_i2957G_986_embC	resistant	0.0611094	0.328109
gyrA_C_snp	resistant	0.054282	0.330317
SNP_CN_2154724_C1388A_R463L_katG	resistant	0.105996	0.330561
rrs_NF_indel	resistant	0.153639	0.340088
SNP_CN_4242803_G2941C_V981L_embC	resistant	0.051958	0.343984
SNP_CN_4248003_A1490G_Q497R_embB	resistant	0.0155248	0.348358
SNP_P_2726141_CA.52_ahpC	resistant	0.0270096	0.356923
SNP_CN_2726338_T146G_V49G_ahpC	resistant	0.146944	0.360097
SNP_CN_4407904_GA_gid_S100F	resistant	0.0687768	0.364237
kasA_NF_indel	resistant	0.069923	0.364736
SNP_P_409297_A65G_promoter_iniB-iniA-iniC	resistant	0.121621	0.366699
SNP_CN_2289099_TG_pncA_K48T	resistant	0.0288717	0.379862
SNP_CN_4242822_T2960G_V987G_embC	resistant	0.203085	0.382298
SNP_CN_4242422_TGGC2560-2563GGGG_WR854-855GG_embC	resistant	0.139416	0.382787
SNP_N_1473369_A1524G_rrs	resistant	0.0494203	0.390625
SNP_CN_4247574_A1061C_D354A_embB	resistant	0.0231161	0.395258
SNP_CN_2289180_A62C_V21G_pncA	resistant	0.0830903	0.402313
SNP_CN_7542_AT_gyrA_M81L	resistant	0.00783723	0.404988
gyrB_C_snp	resistant	0.0982769	0.406718
SNP_I_9841_C73T_inter_gyrA_Rv0007	resistant	0.082583	0.411372
rpsA_C_snp	resistant	0.188003	0.420395
SNP_CN_4247730_G1217A_G406D_embB	resistant	0.0156562	0.436222
rrl_NF_indel	resistant	0.213232	0.457514
SNP_CN_4242414_T2552G_L851R_embC	resistant	0.140534	0.458003
SNP_CN_7582_AC_gyrA_D94A	resistant	0.0812378	0.459961
ddl_C_snp	resistant	0.0302917	0.469186
SNP_CN_761161_T1355C_L452P_rpoB	resistant	0.00237669	0.477773
ethA_C_snp	resistant	0.273597	0.481191
ahpC_C_snp	resistant	0.213056	0.48531
embB_C_snp	resistant	0.340974	0.487996
SNP_CN_4407967_A236G_L79S_gid	resistant	0.091204	0.490479
SNP_CN_409675_G314A_S105N_iniB	resistant	0.191918	0.500977
inhA_C_snp	resistant	0.274431	0.509724
gid_C_snp	resistant	0.334649	0.513672
eis_NC_indel	resistant	0.281014	0.52002
SNP_CN_6052_TG_gyrB_I310M	resistant	0.0990645	0.521474
SNP_N_1476289_C2632A_rrl	resistant	0.134508	0.523438
fabG1_C_snp	resistant	0.146316	0.527323
SNP_CN_3073805_CA_thyA_E223*	resistant	0.0594444	0.529297
SNP_CN_2289040_AC_pncA_W68G	resistant	0.0360521	0.534169
DEL_CF_410280_d918T_307_iniB	resistant	0.175659	0.537099
SNP_CN_410244_GC_iniB_V295L	resistant	0.134788	0.540018
SNP_CN_4245055_C1823A_T608N_embA	resistant	0.0335806	0.543426
SNP_CN_7221_G2099C_S700T_gyrB	resistant	0.101022	0.55662
SNP_N_1475363_C1706A_rrl	resistant	0.149719	0.55662
INS_P_3074521_G.115_thyA	resistant	0.0740558	0.561025
INS_F_4247970_i1456GT_embB_G486G	resistant	0.00660379	0.57372
SNP_CN_4242822_TGGGGC2960-2965GGGGGG_VGL987-989GGV_embC	resistant	0.29933	0.57906
SNP_CN_2518836_AC_kasA_E241A	resistant	0.136785	0.590228
SNP_CN_412280_T1443G_H481Q_iniA	resistant	0.358972	0.598134
SNP_CN_4240671_C809T_T270I_embC	resistant	0.358972	0.598134
SNP_CN_4247646_A1133C_E378A_embB	resistant	0.358972	0.598134
SNP_CN_4326333_C1141G_A381P_ethA	resistant	0.196963	0.609863
thyA_C_snp	resistant	0.287291	0.613759
SNP_P_781395_T165C_promoter_rpsL	resistant	0.082385	0.621561
iniA-iniB-iniC_NC_snp	resistant	0.338028	0.625457
SNP_CN_4242075_G2213A_R738Q_embC	resistant	0.15249	0.631826
SNP_CN_4245969_C2737T_P913S_embA	resistant	0.149289	0.648438
SNP_CN_6112_G990C_M330I_gyrB	resistant	0.149289	0.648438
SNP_CN_762833_C3027G_S1009R_rpoB	resistant	0.293784	0.659169
iniB_F_indel	resistant	0.303478	0.669413
SNP_CN_9304_G2003A_G668D_gyrA	resistant	0.0327414	0.67576
SNP_CN_4242425_C2563G_R855G_embC	resistant	0.433776	0.681069
SNP_CN_3074465_GC_thyA_P3A	resistant	0.295606	0.681132
SNP_CN_4245961_AG_embA_Q910R	resistant	0.040641	0.686451
SNP_CN_2726051_G37A_L13F_oxyR'	resistant	0.19271	0.689443
SNP_CN_761880_GA_rpoB_A692T	resistant	0.0486179	0.689921
SNP_P_3074495_G24A_promoter_thyA	resistant	0.18566	0.700185
SNP_P_3074552_GA.84_thyA	resistant	0.187845	0.703104
SNP_CN_4243392_AG_embA_N54D	resistant	0.20143	0.704081
SNP_CN_2102891_A152G_F51S_ndh	resistant	0.108087	0.709951
SNP_CN_4408054_AC_gid_L50R	resistant	0.0401025	0.711904
SNP_CN_4326341_GA_ethA_P378L	resistant	0.221339	0.722635
SNP_CN_409561_C200G_A67G_iniB	resistant	0.263047	0.72943
INS_P_3074519_G.117_thyA	resistant	0.365674	0.73824
SNP_P_3074522_GA.114_thyA	resistant	0.153214	0.781666
SNP_CN_2518839_CT_kasA_A242V	resistant	0.336328	0.788553
SNP_CN_412017_C1180G_Q394E_iniA	resistant	0.410999	0.79541
SNP_CN_412689_AG_iniA_S618G	resistant	0.143609	0.796376
SNP_CN_7539_A238G_T80A_gyrA	resistant	0.421275	0.797353
SNP_CN_4326439_G1035T_N345K_ethA	resistant	0.2677	0.799306
SNP_P_5075_C48T_promoter_gyrB-gyrA	resistant	0.2677	0.799306
SNP_CN_4241562_G1700A_R567H_embC	resistant	0.493543	0.815419
iniA_F_indel	resistant	0.510727	0.819336
SNP_CN_8452_C1151T_A384V_gyrA	resistant	0.097944	0.84668
SNP_CN_2726409_GC_ahpC_D73H	resistant	0.399093	0.865723
SNP_CN_4407934_AC_gid_L90R	resistant	0.39982	0.867634
eis_C_snp	resistant	0.527158	0.868164
SNP_CN_2289202_A40G_C14R_pncA	resistant	0.702429	0.876943
SNP_I_2713795_C329T_inter_Rv2415c_eis	resistant	0.393959	0.879862
SNP_N_1473343_G1498T_rrs	resistant	0.411973	0.881348
SNP_P_2726105_G88A_promoter_ahpC	resistant	0.743192	0.921854
SNP_I_410806_C32G_inter_iniB_iniA	resistant	0.452425	0.948679
embC_C_snp	resistant	0.59204	0.960356
SNP_CN_761338_GC_rpoB_R511P	resistant	0.202677	0.964626
SNP_CN_762249_C2443G_L815V_rpoB	resistant	0.107041	0.980947
SNP_CN_2726338_TGGT146-149GGGG_VV49-50GG_ahpC	sensitive	1.13242	1.29492
SNP_CN_7362_G61C_E21Q_gyrA	sensitive	1.73225	3.26562

## Sheet: PZA
SNPs	S/R	Lower CI	Higher CI
SNP_CN_2289090_TC_pncA_H51R	resistant	2.7359e-06	0.00100897
SNP_P_2289252_T11C_promoter_pncA	resistant	9.71264e-05	0.00184822
pncA_F_indel	resistant	0.000933809	0.00266826
SNP_CN_761161_T1355C_L452P_rpoB	resistant	0.000808479	0.0129235
pncA_C_snp	resistant	0.00755637	0.0160824
SNP_CN_2289202_A40G_C14R_pncA	resistant	0.00214973	0.0214201
SNP_CN_4247730_G1217C_G406A_embB	resistant	0.00508718	0.0241998
SNP_CN_4248003_A1490G_Q497R_embB	resistant	0.0214908	0.0363458
SNP_CN_2726409_GC_ahpC_D73H	resistant	0.00918888	0.0370172
SNP_CN_4326333_C1141G_A381P_ethA	resistant	0.0149044	0.0393937
SNP_P_3074552_GA.84_thyA	resistant	0.00574826	0.0409526
SNP_CN_2154613_TC_katG_Q500R	resistant	0.00617361	0.0418961
SNP_CN_761880_GA_rpoB_A692T	resistant	0.0161245	0.0440369
SNP_CN_5520_C398T_P133L_gyrB	resistant	0.0106698	0.0477568
SNP_P_3074495_G24A_promoter_thyA	resistant	0.00394358	0.0500001
SNP_CN_4247574_A1061C_D354A_embB	resistant	0.00556625	0.0504423
SNP_CN_4408156_A47C_L16R_gid	resistant	0.01033	0.0534947
iniA_F_indel	resistant	0.0279183	0.0548083
SNP_N_1472359_A514C_rrs	resistant	0.0307357	0.0559076
SNP_CN_7542_AT_gyrA_M81L	resistant	0.0211004	0.0573296
SNP_CN_4242182_G2320T_A774S_embC	resistant	0.0264792	0.0642064
SNP_CN_4407934_AC_gid_L90R	resistant	0.0281319	0.0644466
SNP_CN_761109_G1303T_D435Y_rpoB	resistant	0.00797015	0.0733019
SNP_CN_4408003_TC_gid_D67G	resistant	0.0371396	0.0759264
SNP_CN_409770_GC_iniB_G137R	resistant	0.003134	0.0771394
SNP_CN_2519048_G934A_G312S_kasA	resistant	0.0132347	0.078612
SNP_CN_2102990_A53G_V18A_ndh	resistant	0.0327529	0.0794574
SNP_CN_2155168_C944T_S315N_katG	resistant	0.0421272	0.0902087
ndh_NC_snp	resistant	0.0268169	0.0913696
SNP_CN_4326996_GC_ethA_P160A	resistant	0.02878	0.0920969
SNP_CN_1674263_T62C_I21T_inhA	resistant	0.0489526	0.0952759
SNP_CN_4407620_A583G_Y195H_gid	resistant	0.0262414	0.0968563
fabG1_C_snp	resistant	0.0459671	0.10217
eis_NC_indel	resistant	0.0483352	0.105956
SNP_CN_4407967_A236C_L79W_gid	resistant	0.0384602	0.108641
SNP_CN_6052_TG_gyrB_I310M	resistant	0.0685494	0.110533
SNP_CN_761889_GC_rpoB_V695L	resistant	0.0370756	0.11181
SNP_CN_7582_ACAG281-284GCAC_DS94-95GT_gyrA	resistant	0.0496607	0.117797
SNP_CN_7582_AG_gyrA_D94G	resistant	0.0528136	0.119119
DEL_CF_4408101_d102C_34_gid	resistant	0.0148723	0.122496
SNP_CN_4242803_G2941C_V981L_embC	resistant	0.0580564	0.123348
SNP_CN_409569_GA_iniB_A70T	resistant	0.0572562	0.125238
INS_P_3074521_G.115_thyA	resistant	0.0397421	0.125483
SNP_P_2726141_CA.52_ahpC	resistant	0.0356343	0.125971
SNP_CN_7221_G2099C_S700T_gyrB	resistant	0.0741647	0.127314
SNP_CN_2289099_TG_pncA_K48T	resistant	0.0501648	0.128745
SNP_CN_761140_A1334G_H445R_rpoB	resistant	0.058075	0.129387
SNP_CN_4247729_G1216A_G406S_embB	resistant	0.032212	0.132072
rpsL_NC_snp	resistant	0.0764915	0.132568
ahpC_NC_snp	resistant	0.0789439	0.140989
INS_P_3074519_G.117_thyA	resistant	0.0687172	0.144043
SNP_CN_4247431_G918C_M306I_embB	resistant	0.0603961	0.145004
SNP_CN_4247431_G918A_M306I_embB	resistant	0.0826857	0.145261
eis_C_snp	resistant	0.0786153	0.14684
SNP_CN_4247429_A916G_M306V_embB	resistant	0.0600819	0.147339
SNP_CN_762833_C3027G_S1009R_rpoB	resistant	0.0568446	0.147822
kasA_NF_indel	resistant	0.0643257	0.150144
alr_C_snp	resistant	0.0836046	0.150757
SNP_CN_7582_AC_gyrA_D94A	resistant	0.0266019	0.154271
embB_F_indel	resistant	0.0688575	0.156247
SNP_I_9841_C73T_inter_gyrA_Rv0007	resistant	0.0553844	0.164785
SNP_CN_781822_A263G_K88R_rpsL	resistant	0.0707122	0.173218
SNP_CN_6446_G1324T_A442S_gyrB	resistant	0.0110625	0.174067
SNP_CN_412689_AG_iniA_S618G	resistant	0.084638	0.17748
SNP_N_1474001_C344T_rrl	resistant	0.0690438	0.17981
SNP_CN_3073868_T604C_T202A_thyA	resistant	0.0769726	0.180285
thyA_NC_snp	resistant	0.0918634	0.180908
DEL_F_4408101_d101C_gid_G34G	resistant	0.059136	0.181755
embA_F_indel	resistant	0.0916749	0.185913
SNP_CN_761110_A1304T_D435V_rpoB	resistant	0.103067	0.186272
SNP_I_2713795_C329T_inter_Rv2415c_eis	resistant	0.0800854	0.188941
SNP_CN_4243392_AG_embA_N54D	resistant	0.0780028	0.196409
SNP_CN_4326341_GA_ethA_P378L	resistant	0.0781242	0.197009
SNP_CN_4407927_T276G_E92D_gid	resistant	0.0735704	0.198964
katG_F_indel	resistant	0.0521935	0.202393
SNP_CN_2154724_C1388A_R463L_katG	resistant	0.0799725	0.203354
SNP_CN_761155_C1349T_S450L_rpoB	resistant	0.113515	0.207387
SNP_CN_781822_A263C_K88T_rpsL	resistant	0.0604732	0.208247
SNP_CN_2518836_AC_kasA_E241A	resistant	0.0343507	0.211405
SNP_CN_414042_CG_iniC_S429W	resistant	0.0919589	0.212278
SNP_CN_761139_C1333G_H445D_rpoB	resistant	0.0762007	0.212371
SNP_CN_1674481_T280G_S94A_inhA	resistant	0.0990896	0.213498
INS_N_4243642_i409GTCCCGGGGCGCCAC_embA_S137S	resistant	0.0924949	0.217028
INS_F_4247020_i506CC_embB_G169G	resistant	0.0825786	0.218612
SNP_CN_763303_CT_rpoB_A1166V	resistant	0.0776576	0.220088
SNP_CN_1673449_A10C_T4P_fabG1	resistant	0.0549825	0.223994
eis_NF_indel	resistant	0.0458533	0.227292
SNP_CN_781687_A128G_K43R_rpsL	resistant	0.138173	0.2329
SNP_CN_7585_G284C_S95T_gyrA	resistant	0.0875118	0.24084
SNP_CN_3073805_CA_thyA_E223*	resistant	0.0659032	0.242034
SNP_N_1476289_C2632A_rrl	resistant	0.0496624	0.246455
SNP_P_781395_T165C_promoter_rpsL	resistant	0.0889253	0.247187
iniA_C_snp	resistant	0.143526	0.248777
SNP_CN_2518839_CT_kasA_A242V	resistant	0.0445311	0.250714
SNP_CN_761277_A1471T_I491F_rpoB	resistant	0.123225	0.252182
SNP_CN_4247972_AG_embB_T487A	resistant	0.118564	0.257309
SNP_CN_3074465_GC_thyA_P3A	resistant	0.0691281	0.257324
rrs_NF_indel	resistant	0.190817	0.262451
SNP_CN_2726338_TGGT146-149GGGG_VV49-50GG_ahpC	resistant	0.124659	0.266103
embB_C_snp	resistant	0.159572	0.268305
embC_F_indel	resistant	0.0673514	0.270747
rrl_F_indel	resistant	0.0949809	0.271235
SNP_CN_4247646_A1133C_E378A_embB	resistant	0.184532	0.271479
embA-embB_NC_snp	resistant	0.113369	0.276367
gyrB_F_indel	resistant	0.0940369	0.277583
INS_F_409772_i410ATCT_iniB_G137G	resistant	0.0564248	0.27831
SNP_CN_410560_A1199C_N400T_iniB	resistant	0.171551	0.282699
SNP_CN_4407904_GA_gid_S100F	resistant	0.0892075	0.282959
SNP_P_3074520_CG.116_thyA	resistant	0.0491951	0.286356
gid_F_indel	resistant	0.147434	0.288081
gid_C_snp	resistant	0.174148	0.291987
SNP_CN_414182_C1426T_R476C_iniC	resistant	0.100125	0.293925
SNP_I_7268_C34T_inter_gyrB_gyrA	resistant	0.100125	0.293925
SNP_CN_4407967_A236G_L79S_gid	resistant	0.0834044	0.296865
SNP_CN_2726051_G37A_L13F_oxyR'	resistant	0.00483741	0.297109
iniC_C_snp	resistant	0.147559	0.297109
SNP_CN_762249_C2443G_L815V_rpoB	resistant	0.129474	0.297363
SNP_P_409297_A65G_promoter_iniB-iniA-iniC	resistant	0.100606	0.305415
SNP_CN_2155276_CT_katG_G279D	resistant	0.140768	0.313721
SNP_CN_2289040_AC_pncA_W68G	resistant	0.193947	0.316895
SNP_P_1673425_C15T_promoter_fabG1-inhA	resistant	0.217915	0.318832
INS_CF_4242820_i2957G_986_embC	resistant	0.188953	0.325434
SNP_CN_7570_C269T_A90V_gyrA	resistant	0.16042	0.325668
SNP_CN_4243848_G616A_V206M_embA	resistant	0.157374	0.326385
SNP_CN_2155167_GT_katG_S315R	resistant	0.130141	0.328535
SNP_CN_4246970_AT_embB_T153S	resistant	0.166382	0.329824
SNP_CN_2155168_C944G_S315T_katG	resistant	0.188559	0.332514
ndh_C_snp	resistant	0.172429	0.340062
SNP_CN_2726338_T146G_V49G_ahpC	resistant	0.15535	0.341044
gyrA_C_snp	resistant	0.180148	0.343994
SNP_CN_4242414_T2552G_L851R_embC	resistant	0.138628	0.348628
thyA_C_snp	resistant	0.164946	0.351308
rpsA_C_snp	resistant	0.241401	0.361318
SNP_CN_4408054_AC_gid_L50R	resistant	0.0809492	0.364253
SNP_CN_4245055_C1823A_T608N_embA	resistant	0.130811	0.364969
DEL_CF_410280_d918T_307_iniB	resistant	0.18112	0.376429
SNP_N_1472362_C517T_rrs	resistant	0.155278	0.383296
SNP_CN_4240172_G310A_V104M_embC	resistant	0.143533	0.394521
SNP_CN_4245961_AG_embA_Q910R	resistant	0.118064	0.396469
INS_F_4247970_i1456GT_embB_G486G	resistant	0.0927645	0.399648
rpoB_C_snp	resistant	0.260474	0.400146
iniB_C_snp	resistant	0.192739	0.400375
SNP_CN_409675_G314A_S105N_iniB	resistant	0.255314	0.406738
eis_NC_snp	resistant	0.192998	0.411855
SNP_CN_4241562_G1700A_R567H_embC	resistant	0.200628	0.413569
SNP_CN_412280_T1443G_H481Q_iniA	resistant	0.306616	0.414546
SNP_CN_4240671_C809T_T270I_embC	resistant	0.306616	0.414546
SNP_N_1475955_A2298G_rrl	resistant	0.180701	0.416987
SNP_CN_2726737_A545C_D182A_ahpC	resistant	0.254469	0.419662
inhA_C_snp	resistant	0.260749	0.43896
SNP_N_1475212_A1555G_rrl	resistant	0.162613	0.456455
SNP_CN_762833_CGGC3027-3030GGGG_SG1009-1010RG_rpoB	resistant	0.219289	0.463369
embC_C_snp	resistant	0.25194	0.473617
ethA_C_snp	resistant	0.288942	0.476562
SNP_P_1673423_G17T_promoter_fabG1-inhA	resistant	0.142525	0.488022
SNP_N_1473911_G254A_rrl	resistant	0.224984	0.492676
SNP_CN_761139_C1333T_H445Y_rpoB	resistant	0.237568	0.492837
fabG1-inhA_NC_snp	resistant	0.227713	0.498779
SNP_CN_2102891_A152G_F51S_ndh	resistant	0.306948	0.49974
iniB_F_indel	resistant	0.253443	0.500977
ddl_C_snp	resistant	0.142679	0.509745
SNP_CN_2726350_G158T_W53L_ahpC	resistant	0.290275	0.510244
SNP_CN_761338_GC_rpoB_R511P	resistant	0.243258	0.512675
rpoB_F_indel	resistant	0.176666	0.513184
ethA_F_indel	resistant	0.315765	0.519448
SNP_CN_2714366_C967A_V323L_eis	resistant	0.379718	0.521474
tlyA_C_snp	resistant	0.185674	0.522928
SNP_CN_4242822_TGGGGC2960-2965GGGGGG_VGL987-989GGV_embC	resistant	0.342011	0.527333
rpsA_NC_snp	resistant	0.325774	0.527822
SNP_CN_4242303_TA_embC_L814Q	resistant	0.212072	0.537047
SNP_CN_412017_C1180G_Q394E_iniA	resistant	0.351276	0.550771
SNP_CN_7539_A238G_T80A_gyrA	resistant	0.351276	0.550771
katG_C_snp	resistant	0.339829	0.550771
rpsA_NC_indel	resistant	0.324184	0.552734
SNP_CN_4241042_A1180G_N394D_embC	resistant	0.42619	0.559072
SNP_CN_2289180_A62C_V21G_pncA	resistant	0.348224	0.563923
SNP_N_1475685_T2028C_rrl	resistant	0.272477	0.569336
rrl-rrs_NC_snp	resistant	0.196974	0.577097
rpsA_NF_indel	resistant	0.413004	0.580037
rpsA_F_indel	resistant	0.415668	0.584951
SNP_CN_4247730_G1217A_G406D_embB	resistant	0.324304	0.589355
SNP_CN_4242075_G2213A_R738Q_embC	resistant	0.254315	0.597646
eis_F_indel	resistant	0.330205	0.615702
SNP_P_759746_C61T_promoter_rpoB	resistant	0.2945	0.617665
SNP_CN_4242422_TGGC2560-2563GGGG_WR854-855GG_embC	resistant	0.44658	0.623525
SNP_CN_410244_GC_iniB_V295L	resistant	0.297429	0.630849
SNP_N_1473369_A1524G_rrs	resistant	0.402593	0.638661
SNP_CN_414041_T1285G_S429A_iniC	resistant	0.290487	0.650869
rrl_NF_indel	resistant	0.353651	0.654276
embA_C_snp	resistant	0.470611	0.704538
SNP_P_3074522_GA.114_thyA	resistant	0.368762	0.72356
SNP_N_1473343_G1498T_rrs	resistant	0.297204	0.759766
SNP_I_410806_C32G_inter_iniB_iniA	resistant	0.452414	0.798818
SNP_CN_4326439_G1035T_N345K_ethA	resistant	0.418924	0.808085
SNP_P_5075_C48T_promoter_gyrB-gyrA	resistant	0.418924	0.808085
SNP_CN_4242822_T2960G_V987G_embC	resistant	0.336062	0.825611
kasA_C_snp	resistant	0.44327	0.839823
SNP_P_2726105_G88A_promoter_ahpC	resistant	0.599692	0.856861
SNP_I_2713872_C252A_inter_Rv2415c_eis	resistant	0.559735	0.864663
SNP_CN_409561_C200G_A67G_iniB	resistant	0.552581	0.895466
SNP_CN_4242425_C2563G_R855G_embC	resistant	0.609123	0.895487
ahpC_C_snp	resistant	0.487428	0.90332
SNP_CN_9304_G2003A_G668D_gyrA	resistant	0.440191	0.923267
SNP_CN_4245969_C2737T_P913S_embA	resistant	0.761232	0.925272
SNP_CN_6112_G990C_M330I_gyrB	resistant	0.761232	0.925272
SNP_CN_8452_C1151T_A384V_gyrA	resistant	0.817081	0.94283
SNP_CN_4408175_C28G_A10P_gid	sensitive	1.0178	1.09375
SNP_N_1475332_G1675T_rrl	sensitive	1.05566	1.11326
SNP_CN_9138_C1837G_Q613E_gyrA	sensitive	1.06255	1.19139
SNP_N_1475363_C1706A_rrl	sensitive	1.11947	1.22949
iniA-iniB-iniC_NC_snp	sensitive	1.13333	1.33496

## Sheet: EMB
SNPs	S/R	Lower CI	Higher CI
SNP_CN_4247429_A916G_M306V_embB	resistant	0.000518123	0.00169642
SNP_CN_4248003_A1490G_Q497R_embB	resistant	0.000830579	0.00177945
SNP_CN_4247431_G918C_M306I_embB	resistant	0.00155572	0.0051151
SNP_CN_4247729_G1216A_G406S_embB	resistant	0.00208135	0.00691986
SNP_CN_4247431_G918A_M306I_embB	resistant	0.00491086	0.0108409
SNP_CN_4247730_G1217C_G406A_embB	resistant	0.00612084	0.0143582
SNP_CN_4247574_A1061C_D354A_embB	resistant	0.0069582	0.0197738
SNP_CN_2289202_A40G_C14R_pncA	resistant	0.00644571	0.0216204
SNP_CN_4407620_A583G_Y195H_gid	resistant	0.0105089	0.0245033
SNP_CN_409569_GA_iniB_A70T	resistant	0.0102124	0.0260123
SNP_CN_1674263_T62C_I21T_inhA	resistant	0.00755774	0.0281677
SNP_CN_4407927_T276G_E92D_gid	resistant	0.0155545	0.0303494
SNP_CN_4407967_A236C_L79W_gid	resistant	0.0111249	0.0333252
SNP_CN_4247730_G1217A_G406D_embB	resistant	0.0213635	0.0417078
SNP_CN_781822_A263G_K88R_rpsL	resistant	0.0154469	0.0498943
SNP_N_1472337_C492T_rrs	resistant	0.0223761	0.0541973
embA-embB_NC_snp	resistant	0.0293862	0.060943
embB_C_snp	resistant	0.0442543	0.0610955
SNP_CN_7542_AT_gyrA_M81L	resistant	0.0111051	0.061217
rpsL_NC_snp	resistant	0.0191783	0.0636584
SNP_CN_2155168_C944T_S315N_katG	resistant	0.0179943	0.0667712
SNP_CN_412017_C1180G_Q394E_iniA	resistant	0.0333125	0.0693957
SNP_CN_761880_GA_rpoB_A692T	resistant	0.0293953	0.0729357
SNP_CN_761277_A1471T_I491F_rpoB	resistant	0.0258059	0.0751901
SNP_P_2726141_CA.52_ahpC	resistant	0.02461	0.0767667
DEL_F_4408101_d101C_gid_G34G	resistant	0.0155857	0.0795223
SNP_CN_781822_A263C_K88T_rpsL	resistant	0.0259845	0.0805054
DEL_CF_4408101_d102C_34_gid	resistant	0.0287447	0.0813599
SNP_CN_412689_AG_iniA_S618G	resistant	0.0353796	0.0824442
eis_NC_snp	resistant	0.052659	0.0874608
SNP_CN_7582_ACAG281-284GCAC_DS94-95GT_gyrA	resistant	0.0357554	0.096433
SNP_P_2289252_T11C_promoter_pncA	resistant	0.03135	0.099547
SNP_CN_2726338_TGGT146-149GGGG_VV49-50GG_ahpC	resistant	0.0408552	0.102721
eis_NC_indel	resistant	0.0500588	0.103088
SNP_P_3074552_GA.84_thyA	resistant	0.0381497	0.103577
fabG1-inhA_NC_snp	resistant	0.04747	0.106258
SNP_CN_1674481_T280G_S94A_inhA	resistant	0.0293743	0.106308
SNP_CN_762833_CGGC3027-3030GGGG_SG1009-1010RG_rpoB	resistant	0.0543029	0.110579
embA_F_indel	resistant	0.043191	0.11444
SNP_CN_7582_AG_gyrA_D94G	resistant	0.0329809	0.115714
SNP_CN_4408054_AC_gid_L50R	resistant	0.0364481	0.121272
rrl_F_indel	resistant	0.035509	0.12329
SNP_CN_2102891_A152G_F51S_ndh	resistant	0.0562869	0.124451
SNP_CN_2289099_TG_pncA_K48T	resistant	0.0437625	0.125122
SNP_CN_4245055_C1823A_T608N_embA	resistant	0.0428362	0.127057
SNP_I_9841_C73T_inter_gyrA_Rv0007	resistant	0.0597487	0.12987
SNP_CN_2714366_C967A_V323L_eis	resistant	0.0695166	0.143918
SNP_CN_409770_GC_iniB_G137R	resistant	0.0596893	0.146973
embB_F_indel	resistant	0.0542142	0.148801
SNP_CN_2518836_AC_kasA_E241A	resistant	0.0688114	0.151731
SNP_CN_3073868_T604C_T202A_thyA	resistant	0.0765774	0.15405
SNP_P_1673423_G17T_promoter_fabG1-inhA	resistant	0.0737394	0.156367
SNP_CN_2102990_A53G_V18A_ndh	resistant	0.0495914	0.156369
ndh_NC_snp	resistant	0.073516	0.159174
SNP_CN_761109_G1303T_D435Y_rpoB	resistant	0.0573232	0.162543
SNP_CN_7539_A238G_T80A_gyrA	resistant	0.104285	0.162959
SNP_CN_7585_G284C_S95T_gyrA	resistant	0.0687962	0.1632
SNP_CN_2289090_TC_pncA_H51R	resistant	0.0542704	0.174072
SNP_CN_410244_GC_iniB_V295L	resistant	0.0782458	0.174192
INS_F_4247970_i1456GT_embB_G486G	resistant	0.0525164	0.17467
tlyA_C_snp	resistant	0.0551186	0.17468
SNP_CN_2518839_CT_kasA_A242V	resistant	0.0601453	0.178568
SNP_N_1472359_A514C_rrs	resistant	0.0663929	0.183098
INS_F_409772_i410ATCT_iniB_G137G	resistant	0.0557335	0.185544
SNP_CN_761161_T1355C_L452P_rpoB	resistant	0.0298184	0.186264
SNP_CN_4407934_AC_gid_L90R	resistant	0.0954312	0.191887
SNP_CN_2726409_GC_ahpC_D73H	resistant	0.0920928	0.19311
SNP_N_1473246_A1401G_rrs	resistant	0.0378426	0.193235
SNP_CN_4242182_G2320T_A774S_embC	resistant	0.0906908	0.194824
SNP_P_3074520_CG.116_thyA	resistant	0.0758868	0.19592
SNP_CN_2726737_A545C_D182A_ahpC	resistant	0.112988	0.196045
INS_F_4247020_i506CC_embB_G169G	resistant	0.0690116	0.196164
kasA_C_snp	resistant	0.084723	0.202265
SNP_CN_761110_A1304T_D435V_rpoB	resistant	0.113623	0.204328
SNP_CN_762249_C2443G_L815V_rpoB	resistant	0.0695395	0.204829
SNP_P_3074495_G24A_promoter_thyA	resistant	0.0309982	0.206899
SNP_CN_4242303_TA_embC_L814Q	resistant	0.0295564	0.207148
iniB_F_indel	resistant	0.0950496	0.207623
SNP_CN_4407904_GA_gid_S100F	resistant	0.098192	0.207868
rrs_NF_indel	resistant	0.126004	0.209351
SNP_CN_2519048_G934A_G312S_kasA	resistant	0.112607	0.209467
SNP_CN_761889_GC_rpoB_V695L	resistant	0.0795076	0.213358
pncA_F_indel	resistant	0.0961272	0.213376
katG_F_indel	resistant	0.0733873	0.217038
katG_C_snp	resistant	0.121737	0.219604
pncA_C_snp	resistant	0.157533	0.223142
SNP_CN_761139_C1333T_H445Y_rpoB	resistant	0.115315	0.223363
rrl-rrs_NC_snp	resistant	0.100223	0.226555
iniB_C_snp	resistant	0.120857	0.22656
embC_F_indel	resistant	0.0633957	0.226926
iniA_C_snp	resistant	0.127497	0.228391
iniA-iniB-iniC_NC_snp	resistant	0.100487	0.230445
gid_F_indel	resistant	0.120977	0.235687
SNP_CN_409675_G314A_S105N_iniB	resistant	0.0865624	0.242546
SNP_CN_4326333_C1141G_A381P_ethA	resistant	0.0759031	0.243039
SNP_CN_2155168_C944G_S315T_katG	resistant	0.150969	0.243284
SNP_CN_4245969_C2737T_P913S_embA	resistant	0.121544	0.243889
SNP_CN_4249323_C2810A_A937E_embB	resistant	0.143227	0.244138
SNP_CN_2726338_T146G_V49G_ahpC	resistant	0.0996171	0.248169
SNP_CN_4245961_AG_embA_Q910R	resistant	0.137213	0.249107
SNP_CN_781687_A128G_K43R_rpsL	resistant	0.14095	0.249753
rpsA_C_snp	resistant	0.122087	0.255366
iniA_F_indel	resistant	0.119939	0.257563
SNP_CN_763303_CT_rpoB_A1166V	resistant	0.0889689	0.261688
SNP_N_1472362_C517T_rrs	resistant	0.0666659	0.26415
SNP_CN_410560_A1199C_N400T_iniB	resistant	0.112208	0.270991
ethA_F_indel	resistant	0.14375	0.276113
SNP_CN_4243392_AG_embA_N54D	resistant	0.174971	0.276611
SNP_CN_4241042_A1180G_N394D_embC	resistant	0.0922395	0.284174
inhA_C_snp	resistant	0.141866	0.287104
SNP_CN_7582_AC_gyrA_D94A	resistant	0.0833721	0.293919
SNP_CN_4326341_GA_ethA_P378L	resistant	0.182165	0.297119
fabG1_C_snp	resistant	0.152533	0.300272
thyA_NC_snp	resistant	0.103116	0.301514
SNP_CN_4242803_G2941C_V981L_embC	resistant	0.153345	0.308822
kasA_NF_indel	resistant	0.0578627	0.311196
SNP_N_1473911_G254A_rrl	resistant	0.177932	0.312978
SNP_CN_4326439_G1035T_N345K_ethA	resistant	0.177101	0.314687
SNP_P_5075_C48T_promoter_gyrB-gyrA	resistant	0.177101	0.314687
SNP_CN_1674952_C751G_P251A_inhA	resistant	0.151823	0.319565
SNP_N_1475685_T2028C_rrl	resistant	0.18264	0.325678
SNP_CN_414041_T1285G_S429A_iniC	resistant	0.156386	0.328364
INS_P_3074521_G.115_thyA	resistant	0.127346	0.32959
SNP_N_1475212_A1555G_rrl	resistant	0.119604	0.335912
SNP_CN_6052_TG_gyrB_I310M	resistant	0.137496	0.335922
SNP_CN_3074465_GC_thyA_P3A	resistant	0.0883031	0.337382
SNP_CN_7570_C269T_A90V_gyrA	resistant	0.0707792	0.338857
SNP_CN_7221_G2099C_S700T_gyrB	resistant	0.145588	0.339579
rpoB_F_indel	resistant	0.156357	0.340774
SNP_CN_6112_G990C_M330I_gyrB	resistant	0.261483	0.343485
SNP_CN_2726051_G37A_L13F_oxyR'	resistant	0.252214	0.352046
SNP_P_3074522_GA.114_thyA	resistant	0.175549	0.352539
SNP_CN_761139_C1333G_H445D_rpoB	resistant	0.147713	0.357173
SNP_CN_412280_T1443G_H481Q_iniA	resistant	0.294722	0.372798
SNP_CN_4240671_C809T_T270I_embC	resistant	0.294722	0.372798
gyrA-gyrB_NC_snp	resistant	0.0978549	0.381348
SNP_CN_414182_C1426T_R476C_iniC	resistant	0.241642	0.383722
SNP_I_7268_C34T_inter_gyrB_gyrA	resistant	0.241642	0.383722
SNP_CN_4247972_AG_embB_T487A	resistant	0.184445	0.388656
SNP_CN_2155167_GT_katG_S315R	resistant	0.136531	0.392329
ahpC_C_snp	resistant	0.233455	0.394277
SNP_CN_414042_CG_iniC_S429W	resistant	0.159427	0.394999
alr_C_snp	resistant	0.136761	0.395742
SNP_CN_4247646_A1133C_E378A_embB	resistant	0.308887	0.399165
SNP_CN_4408156_A47C_L16R_gid	resistant	0.135704	0.416987
SNP_CN_4242822_TGGGGC2960-2965GGGGGG_VGL987-989GGV_embC	resistant	0.138948	0.41747
SNP_CN_761140_A1334G_H445R_rpoB	resistant	0.211707	0.417958
SNP_N_1474001_C344T_rrl	resistant	0.187461	0.422597
SNP_N_1473369_A1524G_rrs	resistant	0.234345	0.427719
ddl_C_snp	resistant	0.154629	0.431147
SNP_CN_2154724_C1388A_R463L_katG	resistant	0.16336	0.435038
SNP_CN_8452_C1151T_A384V_gyrA	resistant	0.292569	0.435531
SNP_CN_4243848_G616A_V206M_embA	resistant	0.219366	0.437474
SNP_CN_4242414_T2552G_L851R_embC	resistant	0.240037	0.441889
gyrA_C_snp	resistant	0.304954	0.442139
gid_C_snp	resistant	0.291641	0.44311
SNP_CN_2289180_A62C_V21G_pncA	resistant	0.291346	0.447754
SNP_CN_761155_C1349T_S450L_rpoB	resistant	0.321388	0.450195
eis_F_indel	resistant	0.229545	0.451645
embA_C_snp	resistant	0.25194	0.456283
SNP_N_1476289_C2632A_rrl	resistant	0.271537	0.468994
SNP_CN_2289040_AC_pncA_W68G	resistant	0.26074	0.470698
SNP_N_1475955_A2298G_rrl	resistant	0.315432	0.476791
SNP_I_2713872_C252A_inter_Rv2415c_eis	resistant	0.237284	0.47704
rpsA_NF_indel	resistant	0.319013	0.484115
rpsA_F_indel	resistant	0.323844	0.484375
rpoB_C_snp	resistant	0.30694	0.488032
rpsA_NC_snp	resistant	0.330117	0.488738
SNP_CN_6140_G1018T_V340L_gyrB	resistant	0.143645	0.489653
rpsA_NC_indel	resistant	0.319013	0.48999
INS_N_4243642_i409GTCCCGGGGCGCCAC_embA_S137S	resistant	0.261456	0.493403
SNP_P_759746_C61T_promoter_rpoB	resistant	0.354133	0.493881
SNP_CN_1673449_A10C_T4P_fabG1	resistant	0.3182	0.500478
SNP_CN_6446_G1324T_A442S_gyrB	resistant	0.304205	0.500488
ahpC_NC_snp	resistant	0.240946	0.501454
SNP_P_409297_A65G_promoter_iniB-iniA-iniC	resistant	0.311304	0.504883
embC_C_snp	resistant	0.310276	0.510223
SNP_I_410806_C32G_inter_iniB_iniA	resistant	0.25442	0.510732
ethA_C_snp	resistant	0.326041	0.511708
SNP_I_2713795_C329T_inter_Rv2415c_eis	resistant	0.196321	0.515625
SNP_CN_2518919_G805A_G269S_kasA	resistant	0.385792	0.528788
SNP_CN_8040_G739A_G247S_gyrA	resistant	0.385792	0.528788
SNP_P_1673425_C15T_promoter_fabG1-inhA	resistant	0.277213	0.528798
SNP_CN_4408003_TC_gid_D67G	resistant	0.242649	0.530751
SNP_CN_761338_GC_rpoB_R511P	resistant	0.314966	0.53124
SNP_CN_4242425_C2563G_R855G_embC	resistant	0.371423	0.534668
INS_P_3074519_G.117_thyA	resistant	0.238137	0.557586
gyrB_C_snp	resistant	0.30098	0.558095
eis_NF_indel	resistant	0.356528	0.563466
DEL_CF_410280_d918T_307_iniB	resistant	0.260005	0.57025
SNP_CN_4246970_AT_embB_T153S	resistant	0.268731	0.576151
gyrB_F_indel	resistant	0.142945	0.581003
SNP_CN_3073805_CA_thyA_E223*	resistant	0.225206	0.594706
SNP_P_781395_T165C_promoter_rpsL	resistant	0.269667	0.609853
SNP_CN_4242075_G2213A_R738Q_embC	resistant	0.443905	0.669922
SNP_CN_4248725_T2212G_S738A_embB	resistant	0.233501	0.701639
SNP_CN_2155276_CT_katG_G279D	resistant	0.315035	0.765594
SNP_CN_762833_C3027G_S1009R_rpoB	resistant	0.361201	0.778268
ndh_C_snp	resistant	0.408662	0.779286
SNP_P_2726105_G88A_promoter_ahpC	resistant	0.574406	0.796823
SNP_CN_2154613_TC_katG_Q500R	resistant	0.466427	0.812448
rrl_NF_indel	resistant	0.532853	0.825673
SNP_CN_4326996_GC_ethA_P160A	resistant	0.411682	0.868632
thyA_C_snp	resistant	0.571882	0.898417
SNP_CN_9304_G2003A_G668D_gyrA	resistant	0.480098	0.929116
SNP_CN_4408175_C28G_A10P_gid	sensitive	1.01074	1.03027
SNP_N_1475332_G1675T_rrl	sensitive	1.01176	1.03418
INS_CF_4242820_i2957G_986_embC	sensitive	1.01857	1.05955
SNP_CN_4240172_G310A_V104M_embC	sensitive	1.02151	1.07129
SNP_CN_4241562_G1700A_R567H_embC	sensitive	1.02833	1.08201
SNP_CN_9138_C1837G_Q613E_gyrA	sensitive	1.01076	1.08691
SNP_CN_409561_C200G_A67G_iniB	sensitive	1.04009	1.09471
SNP_CN_4242422_TGGC2560-2563GGGG_WR854-855GG_embC	sensitive	1.06057	1.10938
SNP_N_1475363_C1706A_rrl	sensitive	1.04888	1.11914
SNP_CN_2726350_G158T_W53L_ahpC	sensitive	1.06349	1.14549
SNP_CN_5520_C398T_P133L_gyrB	sensitive	1.12427	1.32224
SNP_CN_7362_G61C_E21Q_gyrA	sensitive	1.00284	2.11906

## Sheet: STR
SNPs	S/R	Lower CI	Higher CI
SNP_CN_781687_A128G_K43R_rpsL	resistant	7.15927e-07	0.000310883
SNP_CN_781822_A263G_K88R_rpsL	resistant	6.02758e-08	0.000843414
SNP_N_1472359_A514C_rrs	resistant	6.75786e-07	0.00114045
SNP_N_1472362_C517T_rrs	resistant	6.86828e-06	0.00466456
SNP_CN_781822_A263C_K88T_rpsL	resistant	2.69278e-05	0.00807174
SNP_CN_4247729_G1216A_G406S_embB	resistant	0.00019124	0.0120543
SNP_CN_4407934_AC_gid_L90R	resistant	9.9647e-07	0.0174658
SNP_CN_4407967_A236C_L79W_gid	resistant	0.000880708	0.0226126
DEL_CF_4408101_d102C_34_gid	resistant	0.000918541	0.0314312
gid_F_indel	resistant	0.00589941	0.0343011
SNP_P_781395_T165C_promoter_rpsL	resistant	2.24587e-06	0.0394255
SNP_CN_4408054_AC_gid_L50R	resistant	0.0075257	0.0397605
SNP_CN_4247730_G1217C_G406A_embB	resistant	0.0023379	0.0403098
SNP_CN_4407967_A236G_L79S_gid	resistant	0.000313134	0.0405858
embA_F_indel	resistant	0.000883383	0.0406773
SNP_CN_4248725_T2212G_S738A_embB	resistant	0.00380445	0.0419201
SNP_CN_7582_AC_gyrA_D94A	resistant	0.00194349	0.045929
SNP_CN_4241042_A1180G_N394D_embC	resistant	0.000212417	0.0507494
SNP_CN_1674481_T280G_S94A_inhA	resistant	0.00691118	0.0533746
INS_F_409772_i410ATCT_iniB_G137G	resistant	0.000294009	0.0555381
SNP_CN_7582_ACAG281-284GCAC_DS94-95GT_gyrA	resistant	0.000107889	0.0556628
SNP_CN_7585_G284C_S95T_gyrA	resistant	0.0026841	0.0573114
SNP_CN_409675_G314A_S105N_iniB	resistant	9.88135e-05	0.0618585
SNP_CN_409770_GC_iniB_G137R	resistant	0.00268574	0.0656712
alr_C_snp	resistant	0.00848107	0.0664024
eis_NC_indel	resistant	0.00651472	0.068536
gid_C_snp	resistant	0.0194061	0.0691476
gyrA-gyrB_NC_snp	resistant	0.00189357	0.0741564
SNP_CN_4242422_TGGC2560-2563GGGG_WR854-855GG_embC	resistant	0.00571884	0.077438
SNP_CN_4326341_GA_ethA_P378L	resistant	0.000723426	0.0830676
SNP_CN_2155168_C944T_S315N_katG	resistant	0.0147702	0.0837987
SNP_CN_2102891_A152G_F51S_ndh	resistant	0.000542139	0.0858063
eis_NF_indel	resistant	0.000665902	0.0904515
SNP_CN_4247431_G918C_M306I_embB	resistant	0.0214932	0.09228
SNP_CN_4243392_AG_embA_N54D	resistant	0.00242186	0.0938032
SNP_CN_409569_GA_iniB_A70T	resistant	0.000590302	0.0953317
SNP_CN_7570_C269T_A90V_gyrA	resistant	0.0101674	0.0972797
embC_F_indel	resistant	0.0117084	0.0978926
INS_P_3074521_G.115_thyA	resistant	0.0150697	0.0988107
SNP_I_2713872_C252A_inter_Rv2415c_eis	resistant	0.00337241	0.100696
SNP_P_1673423_G17T_promoter_fabG1-inhA	resistant	0.0113356	0.103696
SNP_CN_4326333_C1141G_A381P_ethA	resistant	0.00212321	0.103934
pncA_F_indel	resistant	0.0207282	0.104552
SNP_P_3074552_GA.84_thyA	resistant	0.0112159	0.105164
SNP_N_1475332_G1675T_rrl	resistant	0.00485302	0.114251
SNP_CN_4248003_A1490G_Q497R_embB	resistant	0.0151179	0.117063
inhA_C_snp	resistant	0.0200675	0.117487
SNP_CN_761277_A1471T_I491F_rpoB	resistant	0.0157169	0.117571
SNP_P_2726141_CA.52_ahpC	resistant	0.00359911	0.118163
kasA_C_snp	resistant	0.0260456	0.118956
SNP_N_1475363_C1706A_rrl	resistant	0.000928343	0.120846
SNP_N_1473246_A1401G_rrs	resistant	0.0315425	0.123959
SNP_CN_4243848_G616A_V206M_embA	resistant	0.00301556	0.124196
fabG1-inhA_NC_snp	resistant	0.0481004	0.125969
SNP_CN_2726051_G37A_L13F_oxyR'	resistant	0.00234899	0.130244
DEL_F_4408101_d101C_gid_G34G	resistant	0.0370297	0.135127
kasA_NF_indel	resistant	0.0102197	0.141095
SNP_P_3074495_G24A_promoter_thyA	resistant	0.00293997	0.142931
SNP_CN_412689_AG_iniA_S618G	resistant	0.0333272	0.146848
SNP_CN_761338_GC_rpoB_R511P	resistant	0.0129494	0.150383
SNP_CN_2155168_C944G_S315T_katG	resistant	0.0773893	0.150622
ndh_NC_snp	resistant	0.00689971	0.151365
SNP_CN_4247574_A1061C_D354A_embB	resistant	0.0175607	0.157585
SNP_CN_4249323_C2810A_A937E_embB	resistant	0.0533319	0.157715
INS_N_4243642_i409GTCCCGGGGCGCCAC_embA_S137S	resistant	0.0507599	0.169797
SNP_P_2289252_T11C_promoter_pncA	resistant	0.0313718	0.175888
SNP_P_3074520_CG.116_thyA	resistant	0.0186875	0.176389
ahpC_NC_snp	resistant	0.0351053	0.177734
INS_F_4247020_i506CC_embB_G169G	resistant	0.0509313	0.181267
rrs_NF_indel	resistant	0.0789487	0.183576
SNP_CN_4242075_G2213A_R738Q_embC	resistant	0.00147754	0.185004
SNP_P_2726105_G88A_promoter_ahpC	resistant	0.00147851	0.185843
SNP_CN_761139_C1333G_H445D_rpoB	resistant	0.0746536	0.187739
SNP_CN_761880_GA_rpoB_A692T	resistant	0.0147088	0.187947
SNP_CN_761109_G1303T_D435Y_rpoB	resistant	0.0400822	0.194822
SNP_CN_8452_C1151T_A384V_gyrA	resistant	0.0087519	0.197746
eis_F_indel	resistant	0.0173805	0.197754
SNP_CN_4247646_A1133C_E378A_embB	resistant	0.00794345	0.203837
iniB_F_indel	resistant	0.0807368	0.204099
SNP_CN_2289090_TC_pncA_H51R	resistant	0.01671	0.204821
SNP_CN_4247429_A916G_M306V_embB	resistant	0.0681291	0.205678
SNP_N_1473911_G254A_rrl	resistant	0.112491	0.208847
rpsL_NC_snp	resistant	0.0859434	0.210327
SNP_CN_761161_T1355C_L452P_rpoB	resistant	0.0289662	0.21348
SNP_CN_2289099_TG_pncA_K48T	resistant	0.0255344	0.214233
SNP_CN_761139_C1333T_H445Y_rpoB	resistant	0.102793	0.224848
SNP_CN_2714366_C967A_V323L_eis	resistant	0.0515629	0.226072
SNP_CN_410244_GC_iniB_V295L	resistant	0.0845197	0.228879
rrl-rrs_NC_snp	resistant	0.0670273	0.232531
SNP_N_1473343_G1498T_rrs	resistant	0.0615835	0.23278
iniA-iniB-iniC_NC_snp	resistant	0.0603243	0.233344
SNP_CN_4240172_G310A_V104M_embC	resistant	0.0608501	0.236694
SNP_N_1474001_C344T_rrl	resistant	0.0205125	0.242528
SNP_CN_761110_A1304T_D435V_rpoB	resistant	0.0880587	0.243136
INS_F_4247970_i1456GT_embB_G486G	resistant	0.068697	0.243894
SNP_CN_2726409_GC_ahpC_D73H	resistant	0.0776197	0.245483
ethA_F_indel	resistant	0.0550503	0.245969
INS_P_3074519_G.117_thyA	resistant	0.0773847	0.246813
SNP_CN_3074465_GC_thyA_P3A	resistant	0.00319679	0.248774
SNP_CN_4245055_C1823A_T608N_embA	resistant	0.0359075	0.253376
SNP_CN_4326996_GC_ethA_P160A	resistant	0.0667632	0.265365
SNP_CN_4408003_TC_gid_D67G	resistant	0.053615	0.265625
SNP_N_1472337_C492T_rrs	resistant	0.0732934	0.270487
SNP_CN_4242303_TA_embC_L814Q	resistant	0.100373	0.277074
SNP_CN_2289040_AC_pncA_W68G	resistant	0.157161	0.279053
SNP_CN_761889_GC_rpoB_V695L	resistant	0.0075172	0.288076
SNP_CN_4407904_GA_gid_S100F	resistant	0.0945356	0.28954
SNP_CN_4241562_G1700A_R567H_embC	resistant	0.0725262	0.290974
iniB_C_snp	resistant	0.101736	0.293208
SNP_CN_763303_CT_rpoB_A1166V	resistant	0.0964622	0.29955
SNP_CN_2155276_CT_katG_G279D	resistant	0.100356	0.307357
SNP_P_1673425_C15T_promoter_fabG1-inhA	resistant	0.17782	0.308594
SNP_CN_3073868_T604C_T202A_thyA	resistant	0.0893297	0.310511
SNP_CN_2289202_A40G_C14R_pncA	resistant	0.00318053	0.311996
embC_C_snp	resistant	0.124301	0.319336
SNP_CN_4407927_T276G_E92D_gid	resistant	0.00910994	0.32104
SNP_CN_2726350_G158T_W53L_ahpC	resistant	0.0448299	0.323689
thyA_NC_snp	resistant	0.134375	0.330057
gyrB_F_indel	resistant	0.10932	0.330322
gyrB_C_snp	resistant	0.130142	0.334956
SNP_N_1475212_A1555G_rrl	resistant	0.117199	0.338379
SNP_CN_5520_C398T_P133L_gyrB	resistant	0.0369562	0.338602
SNP_CN_414042_CG_iniC_S429W	resistant	0.0842919	0.34909
SNP_CN_2518839_CT_kasA_A242V	resistant	0.00654299	0.349843
SNP_I_9841_C73T_inter_gyrA_Rv0007	resistant	0.148022	0.355188
SNP_CN_414182_C1426T_R476C_iniC	resistant	0.0805859	0.360798
SNP_I_7268_C34T_inter_gyrB_gyrA	resistant	0.0805859	0.360798
ddl_C_snp	resistant	0.168745	0.361063
ahpC_C_snp	resistant	0.147271	0.361318
eis_C_snp	resistant	0.0959721	0.382802
embB_F_indel	resistant	0.167498	0.386693
SNP_CN_4326439_G1035T_N345K_ethA	resistant	0.0505671	0.387934
SNP_P_5075_C48T_promoter_gyrB-gyrA	resistant	0.0505671	0.387934
rpsA_F_indel	resistant	0.0305529	0.39035
rpsA_NF_indel	resistant	0.0305529	0.39035
SNP_P_759746_C61T_promoter_rpoB	resistant	0.154607	0.390843
SNP_CN_4246970_AT_embB_T153S	resistant	0.0917604	0.392812
ndh_C_snp	resistant	0.159481	0.39916
SNP_CN_2726338_TGGT146-149GGGG_VV49-50GG_ahpC	resistant	0.140069	0.404266
SNP_CN_4245969_C2737T_P913S_embA	resistant	0.0139112	0.405741
SNP_CN_7582_AG_gyrA_D94G	resistant	0.0697973	0.405757
iniA_F_indel	resistant	0.0925529	0.408188
SNP_CN_2102990_A53G_V18A_ndh	resistant	0.18214	0.409159
SNP_CN_2155167_GT_katG_S315R	resistant	0.11047	0.409169
embA-embB_NC_snp	resistant	0.166918	0.409413
SNP_P_409297_A65G_promoter_iniB-iniA-iniC	resistant	0.0841568	0.41601
SNP_CN_4247431_G918A_M306I_embB	resistant	0.15926	0.419164
embB_C_snp	resistant	0.263088	0.420395
SNP_CN_1673449_A10C_T4P_fabG1	resistant	0.208146	0.426493
SNP_CN_7542_AT_gyrA_M81L	resistant	0.0212005	0.426992
iniA_C_snp	resistant	0.247574	0.434082
tlyA_C_snp	resistant	0.214612	0.436747
SNP_CN_761155_C1349T_S450L_rpoB	resistant	0.325243	0.440409
SNP_CN_4245961_AG_embA_Q910R	resistant	0.11099	0.444819
rpsA_NC_indel	resistant	0.0860088	0.447499
SNP_N_1476289_C2632A_rrl	resistant	0.263697	0.448232
SNP_CN_6052_TG_gyrB_I310M	resistant	0.22998	0.455546
SNP_CN_7221_G2099C_S700T_gyrB	resistant	0.22998	0.455546
katG_F_indel	resistant	0.190715	0.457982
gyrA_C_snp	resistant	0.301829	0.458236
SNP_CN_4407620_A583G_Y195H_gid	resistant	0.0659054	0.460195
SNP_CN_2518836_AC_kasA_E241A	resistant	0.0439924	0.466059
SNP_CN_414041_T1285G_S429A_iniC	resistant	0.23101	0.467524
fabG1_C_snp	resistant	0.179484	0.473337
DEL_CF_410280_d918T_307_iniB	resistant	0.118604	0.475067
SNP_CN_2726737_A545C_D182A_ahpC	resistant	0.306166	0.476801
rpsA_NC_snp	resistant	0.0865723	0.479243
SNP_CN_2518919_G805A_G269S_kasA	resistant	0.229965	0.480199
SNP_CN_8040_G739A_G247S_gyrA	resistant	0.229965	0.480199
SNP_CN_3073805_CA_thyA_E223*	resistant	0.161305	0.486063
eis_NC_snp	resistant	0.0895278	0.48705
INS_CF_4242820_i2957G_986_embC	resistant	0.13432	0.489959
ethA_C_snp	resistant	0.359896	0.491933
SNP_CN_4242822_T2960G_V987G_embC	resistant	0.165064	0.501953
SNP_CN_761140_A1334G_H445R_rpoB	resistant	0.168373	0.504384
iniC_C_snp	resistant	0.197146	0.51121
rrl_NF_indel	resistant	0.342453	0.515126
SNP_CN_1674952_C751G_P251A_inhA	resistant	0.131636	0.516591
pncA_C_snp	resistant	0.393333	0.522928
SNP_CN_2519048_G934A_G312S_kasA	resistant	0.187025	0.523438
SNP_CN_409561_C200G_A67G_iniB	resistant	0.181087	0.531718
rpsA_C_snp	resistant	0.249472	0.532216
SNP_CN_4242182_G2320T_A774S_embC	resistant	0.179383	0.532704
katG_C_snp	resistant	0.36479	0.538574
SNP_CN_2289180_A62C_V21G_pncA	resistant	0.356289	0.539052
SNP_CN_4247972_AG_embB_T487A	resistant	0.259102	0.551249
SNP_CN_6140_G1018T_V340L_gyrB	resistant	0.221566	0.552724
SNP_CN_412017_C1180G_Q394E_iniA	resistant	0.0782572	0.561991
SNP_I_2713795_C329T_inter_Rv2415c_eis	resistant	0.227878	0.565388
SNP_CN_9304_G2003A_G668D_gyrA	resistant	0.289606	0.568359
SNP_CN_4247730_G1217A_G406D_embB	resistant	0.26407	0.593698
SNP_CN_2154613_TC_katG_Q500R	resistant	0.273822	0.597615
embA_C_snp	resistant	0.427134	0.621073
SNP_CN_6446_G1324T_A442S_gyrB	resistant	0.111687	0.622548
SNP_I_410806_C32G_inter_iniB_iniA	resistant	0.132399	0.629384
rrl_F_indel	resistant	0.260265	0.638173
SNP_N_1475685_T2028C_rrl	resistant	0.422959	0.647939
SNP_CN_4242803_G2941C_V981L_embC	resistant	0.324962	0.650858
SNP_N_1475955_A2298G_rrl	resistant	0.288604	0.667429
thyA_C_snp	resistant	0.309651	0.733876
SNP_P_3074522_GA.114_thyA	resistant	0.244133	0.744598
SNP_CN_6112_G990C_M330I_gyrB	resistant	0.512482	0.768492
SNP_CN_762833_C3027G_S1009R_rpoB	resistant	0.434148	0.785645
rpoB_C_snp	resistant	0.57338	0.80956
SNP_CN_762249_C2443G_L815V_rpoB	resistant	0.23881	0.824697
rpoB_F_indel	resistant	0.342121	0.932565
SNP_CN_410560_A1199C_N400T_iniB	resistant	0.210719	0.955047
SNP_CN_1674263_T62C_I21T_inhA	resistant	0.277969	0.957925
SNP_CN_7539_A238G_T80A_gyrA	resistant	0.659395	0.996083
SNP_CN_2726338_T146G_V49G_ahpC	resistant	0.154362	0.998026
SNP_CN_9138_C1837G_Q613E_gyrA	sensitive	1.23697	2.00179

## Sheet: AMK
SNPs	S/R	Lower CI	Higher CI
SNP_N_1473246_A1401G_rrs	resistant	0	5.96046e-08
kasA_C_snp	resistant	0	0.0209029
SNP_CN_2155167_GT_katG_S315R	resistant	8.05388e-09	0.0455225
SNP_CN_781822_A263G_K88R_rpsL	resistant	6.71156e-10	0.047349
SNP_CN_761109_G1303T_D435Y_rpoB	resistant	3.00037e-07	0.0496722
SNP_CN_4326333_C1141G_A381P_ethA	resistant	4.1212e-07	0.0505131
ahpC_NC_snp	resistant	3.67024e-07	0.0507358
SNP_CN_761338_GC_rpoB_R511P	resistant	9.39619e-09	0.052948
SNP_CN_2289202_A40G_C14R_pncA	resistant	1.61604e-06	0.0590203
SNP_N_1472337_C492T_rrs	resistant	1.34231e-09	0.0600846
DEL_F_4408101_d101C_gid_G34G	resistant	2.08058e-08	0.0620026
iniC_C_snp	resistant	6.71156e-10	0.0642051
alr_C_snp	resistant	1.81212e-08	0.0706086
rrl_F_indel	resistant	6.04041e-08	0.0720799
SNP_CN_7582_AC_gyrA_D94A	resistant	2.09623e-06	0.0726163
INS_P_3074521_G.115_thyA	resistant	8.47474e-07	0.0730409
gyrA-gyrB_NC_snp	resistant	4.78851e-07	0.0758031
SNP_CN_4407927_T276G_E92D_gid	resistant	2.21482e-08	0.0767693
embB_F_indel	resistant	1.37896e-06	0.0789782
SNP_CN_4242182_G2320T_A774S_embC	resistant	8.72503e-09	0.085322
SNP_CN_4247729_G1216A_G406S_embB	resistant	2.87525e-06	0.0872777
SNP_CN_4246970_AT_embB_T153S	resistant	1.05243e-07	0.0882555
SNP_CN_5520_C398T_P133L_gyrB	resistant	0.000107698	0.0894087
SNP_CN_2155168_C944T_S315N_katG	resistant	2.36025e-06	0.0930708
SNP_CN_4242303_TA_embC_L814Q	resistant	1.75478e-06	0.100094
SNP_P_2289252_T11C_promoter_pncA	resistant	1.67521e-06	0.100326
SNP_N_1472362_C517T_rrs	resistant	2.82843e-07	0.101256
SNP_CN_1674481_T280G_S94A_inhA	resistant	2.54549e-05	0.102657
SNP_CN_409569_GA_iniB_A70T	resistant	1.32741e-06	0.1057
thyA_C_snp	resistant	1.7848e-05	0.106989
SNP_CN_1674263_T62C_I21T_inhA	resistant	9.5758e-06	0.109785
iniA_C_snp	resistant	0.000136034	0.115841
SNP_P_3074520_CG.116_thyA	resistant	1.63282e-06	0.122064
rrs_NF_indel	resistant	2.72638e-05	0.124287
SNP_CN_4326341_GA_ethA_P378L	resistant	7.43297e-06	0.133288
embC_F_indel	resistant	0.000225366	0.135976
SNP_N_1473343_G1498T_rrs	resistant	1.71868e-05	0.141724
embA_F_indel	resistant	1.30902e-05	0.146601
SNP_CN_4247574_A1061C_D354A_embB	resistant	8.32397e-05	0.146843
INS_N_4243642_i409GTCCCGGGGCGCCAC_embA_S137S	resistant	0.00153285	0.151235
fabG1_C_snp	resistant	1.84604e-05	0.154772
SNP_CN_762833_C3027G_S1009R_rpoB	resistant	3.78341e-06	0.157951
pncA_C_snp	resistant	4.25552e-06	0.162468
SNP_CN_4243392_AG_embA_N54D	resistant	1.124e-05	0.166127
inhA_C_snp	resistant	0.00019608	0.166133
SNP_CN_3073868_T604C_T202A_thyA	resistant	1.06472e-05	0.166623
INS_F_4247970_i1456GT_embB_G486G	resistant	8.19488e-05	0.170524
ndh_NC_snp	resistant	0.0011509	0.170896
SNP_N_1475955_A2298G_rrl	resistant	8.97401e-05	0.178586
ethA_F_indel	resistant	0.000379055	0.180049
SNP_CN_761889_GC_rpoB_V695L	resistant	3.52921e-05	0.186394
SNP_CN_2289090_TC_pncA_H51R	resistant	3.3005e-05	0.191401
SNP_CN_2289099_TG_pncA_K48T	resistant	4.85653e-05	0.194819
SNP_CN_4247431_G918A_M306I_embB	resistant	0.00026733	0.194915
kasA_NF_indel	resistant	9.65911e-05	0.198107
SNP_CN_4407967_A236G_L79S_gid	resistant	0.000102588	0.198969
tlyA_C_snp	resistant	0.000119553	0.202143
SNP_CN_2726737_A545C_D182A_ahpC	resistant	5.00918e-05	0.208008
SNP_CN_4247972_AG_embB_T487A	resistant	1.39355e-05	0.208982
rpoB_F_indel	resistant	0.000711747	0.218836
SNP_CN_2154724_C1388A_R463L_katG	resistant	5.20113e-05	0.225456
DEL_CF_4408101_d102C_34_gid	resistant	0.0002784	0.230082
SNP_CN_3074465_GC_thyA_P3A	resistant	6.84792e-06	0.230466
SNP_CN_761140_A1334G_H445R_rpoB	resistant	2.30033e-06	0.231931
SNP_CN_4247431_G918C_M306I_embB	resistant	0.000261094	0.236315
SNP_CN_2154613_TC_katG_Q500R	resistant	0.000105739	0.256306
gyrB_F_indel	resistant	0.00292547	0.257792
SNP_CN_4326996_GC_ethA_P160A	resistant	1.47417e-05	0.259277
fabG1-inhA_NC_snp	resistant	5.16278e-06	0.263859
INS_F_409772_i410ATCT_iniB_G137G	resistant	2.48349e-05	0.272461
embA_C_snp	resistant	5.61823e-05	0.274653
SNP_N_1472359_A514C_rrs	resistant	0.000585884	0.276601
SNP_CN_1673449_A10C_T4P_fabG1	resistant	0.0004082	0.287348
SNP_CN_7585_G284C_S95T_gyrA	resistant	1.76969e-05	0.291005
iniB_C_snp	resistant	0.0382885	0.295878
SNP_CN_4242425_C2563G_R855G_embC	resistant	0.000111002	0.296574
SNP_CN_761155_C1349T_S450L_rpoB	resistant	0.0004962	0.305628
SNP_CN_409770_GC_iniB_G137R	resistant	0.000621279	0.305903
INS_F_4247020_i506CC_embB_G169G	resistant	3.53076e-05	0.312973
SNP_P_1673423_G17T_promoter_fabG1-inhA	resistant	0.000517403	0.313456
SNP_CN_412689_AG_iniA_S618G	resistant	0.00194841	0.314193
SNP_CN_4407934_AC_gid_L90R	resistant	0.0021048	0.319331
SNP_CN_2726409_GC_ahpC_D73H	resistant	0.00104212	0.320058
SNP_CN_7570_C269T_A90V_gyrA	resistant	0.000752997	0.322951
SNP_CN_763303_CT_rpoB_A1166V	resistant	0.000313063	0.347365
SNP_CN_3073805_CA_thyA_E223*	resistant	0.00775281	0.355952
SNP_CN_761110_A1304T_D435V_rpoB	resistant	0.0233846	0.356186
INS_P_3074519_G.117_thyA	resistant	0.00806241	0.357879
SNP_CN_6140_G1018T_V340L_gyrB	resistant	0.000112141	0.36352
SNP_CN_4242803_G2941C_V981L_embC	resistant	0.00134762	0.367162
SNP_CN_2289040_AC_pncA_W68G	resistant	0.0306887	0.373291
SNP_I_410806_C32G_inter_iniB_iniA	resistant	0.0024229	0.382802
gid_C_snp	resistant	0.00221044	0.384973
SNP_CN_412017_C1180G_Q394E_iniA	resistant	0.00611387	0.392563
SNP_CN_4245055_C1823A_T608N_embA	resistant	0.00611387	0.392563
SNP_CN_7539_A238G_T80A_gyrA	resistant	0.00611387	0.392563
SNP_CN_761161_T1355C_L452P_rpoB	resistant	0.0193618	0.406001
embB_C_snp	resistant	0.0332814	0.415512
SNP_P_3074552_GA.84_thyA	resistant	0.00104139	0.41601
SNP_CN_761880_GA_rpoB_A692T	resistant	0.000321369	0.419917
SNP_CN_2726338_T146G_V49G_ahpC	resistant	0.000650471	0.432373
SNP_CN_6052_TG_gyrB_I310M	resistant	0.0134193	0.439427
SNP_CN_7221_G2099C_S700T_gyrB	resistant	0.0134193	0.439427
SNP_CN_9304_G2003A_G668D_gyrA	resistant	0.00482914	0.441858
iniB_F_indel	resistant	0.00657232	0.444798
SNP_CN_2155168_C944G_S315T_katG	resistant	0.0299364	0.450398
ddl_C_snp	resistant	0.0184119	0.453343
SNP_P_3074522_GA.114_thyA	resistant	0.00305398	0.456491
SNP_CN_4241562_G1700A_R567H_embC	resistant	0.0469443	0.456995
SNP_CN_4407620_A583G_Y195H_gid	resistant	0.0014458	0.472646
SNP_CN_7582_AG_gyrA_D94G	resistant	0.0133403	0.477778
SNP_CN_7542_AT_gyrA_M81L	resistant	0.000729756	0.490936
SNP_CN_781822_A263C_K88T_rpsL	resistant	0.0391377	0.496089
gyrA_C_snp	resistant	0.00142156	0.502431
SNP_CN_2155276_CT_katG_G279D	resistant	0.0360961	0.502441
SNP_CN_2518839_CT_kasA_A242V	resistant	0.00118729	0.515573
iniA-iniB-iniC_NC_snp	resistant	0.00168372	0.517516
gyrB_C_snp	resistant	0.029244	0.518544
SNP_CN_410560_A1199C_N400T_iniB	resistant	0.0302805	0.524383
SNP_CN_4248003_A1490G_Q497R_embB	resistant	0.0414941	0.524871
SNP_CN_410244_GC_iniB_V295L	resistant	0.019249	0.526783
SNP_CN_4242414_T2552G_L851R_embC	resistant	0.0193837	0.531728
katG_C_snp	resistant	0.0206652	0.541982
ethA_C_snp	resistant	0.110263	0.557565
SNP_CN_4247730_G1217A_G406D_embB	resistant	0.0562592	0.575195
SNP_CN_1674952_C751G_P251A_inhA	resistant	0.0107039	0.575673
SNP_CN_4408003_TC_gid_D67G	resistant	0.0124095	0.57959
SNP_CN_4247730_G1217C_G406A_embB	resistant	0.00132887	0.582021
SNP_CN_2518919_G805A_G269S_kasA	resistant	0.118693	0.597646
SNP_CN_8040_G739A_G247S_gyrA	resistant	0.118693	0.597646
rrl-rrs_NC_snp	resistant	0.177429	0.61619
SNP_CN_2289180_A62C_V21G_pncA	resistant	0.139436	0.621083
SNP_CN_414041_T1285G_S429A_iniC	resistant	0.0792787	0.623047
SNP_CN_6446_G1324T_A442S_gyrB	resistant	0.00780904	0.624023
embC_C_snp	resistant	0.172629	0.626943
rpsL_NC_snp	resistant	0.133751	0.644999
SNP_CN_4407967_A236C_L79W_gid	resistant	0.16193	0.652292
SNP_CN_4247429_A916G_M306V_embB	resistant	0.162293	0.652832
SNP_CN_781687_A128G_K43R_rpsL	resistant	0.0297805	0.660146
SNP_CN_4408054_AC_gid_L50R	resistant	0.126164	0.66454
SNP_CN_4242822_T2960G_V987G_embC	resistant	0.0626738	0.666483
rpsA_F_indel	resistant	0.24477	0.675781
rpsA_NF_indel	resistant	0.24477	0.675781
eis_NF_indel	resistant	0.24477	0.675781
rpsA_NC_snp	resistant	0.24477	0.675781
rpsA_NC_indel	resistant	0.24477	0.681121
SNP_N_1474001_C344T_rrl	resistant	0.0795881	0.681142
SNP_N_1475685_T2028C_rrl	resistant	0.163014	0.681142
SNP_P_2726141_CA.52_ahpC	resistant	0.0832721	0.684072
SNP_P_1673425_C15T_promoter_fabG1-inhA	resistant	0.0439121	0.709421
iniA_F_indel	resistant	0.011315	0.727529
SNP_CN_414182_C1426T_R476C_iniC	resistant	0.357361	0.729004
SNP_I_7268_C34T_inter_gyrB_gyrA	resistant	0.357361	0.729004
SNP_P_409297_A65G_promoter_iniB-iniA-iniC	resistant	0.357361	0.729004
eis_NC_snp	resistant	0.246479	0.740723
ndh_C_snp	resistant	0.133262	0.745605
gid_F_indel	resistant	0.00278255	0.747039
SNP_CN_762249_C2443G_L815V_rpoB	resistant	0.173118	0.753865
SNP_CN_4326439_G1035T_N345K_ethA	resistant	0.358297	0.756836
SNP_P_5075_C48T_promoter_gyrB-gyrA	resistant	0.358297	0.756836
SNP_CN_2518836_AC_kasA_E241A	resistant	0.0154959	0.760233
katG_F_indel	resistant	0.164568	0.765064
SNP_CN_412280_T1443G_H481Q_iniA	resistant	0.0214505	0.780263
SNP_CN_4240671_C809T_T270I_embC	resistant	0.0214505	0.780263
SNP_CN_4247646_A1133C_E378A_embB	resistant	0.0214505	0.780263
SNP_CN_761139_C1333T_H445Y_rpoB	resistant	0.324526	0.782195
SNP_CN_4245961_AG_embA_Q910R	resistant	0.29078	0.784117
SNP_I_9841_C73T_inter_gyrA_Rv0007	resistant	0.380929	0.793893
eis_NC_indel	resistant	0.25112	0.793945
pncA_F_indel	resistant	0.303552	0.809539
rpoB_C_snp	resistant	0.0264414	0.842773
embA-embB_NC_snp	resistant	0.287668	0.871031
rrl_NF_indel	resistant	0.0969936	0.879363
ahpC_C_snp	resistant	0.404279	0.886708
SNP_CN_7362_G61C_E21Q_gyrA	resistant	0.0276593	0.893544
eis_F_indel	resistant	0.395593	0.897939
SNP_N_1475212_A1555G_rrl	resistant	0.107336	0.911071
thyA_NC_snp	resistant	0.196266	0.915029
rpsA_C_snp	resistant	0.444932	0.916982
SNP_CN_4407904_GA_gid_S100F	resistant	0.0995659	0.925272
eis_C_snp	resistant	0.529529	0.936492
SNP_CN_4248725_T2212G_S738A_embB	resistant	0.0511427	0.94577
SNP_P_3074495_G24A_promoter_thyA	resistant	0.194071	0.96288
SNP_N_1476289_C2632A_rrl	resistant	0.0372216	0.968262
SNP_CN_4241042_A1180G_N394D_embC	resistant	0.785437	0.980957
SNP_I_2713872_C252A_inter_Rv2415c_eis	resistant	0.79552	0.983876
SNP_CN_2726051_G37A_L13F_oxyR'	resistant	0.805714	0.983887
SNP_CN_6112_G990C_M330I_gyrB	resistant	0.805714	0.983887
SNP_CN_4408156_A47C_L16R_gid	resistant	0.180013	0.986806
SNP_CN_4245969_C2737T_P913S_embA	resistant	0.815255	0.99412
SNP_CN_4240172_G310A_V104M_embC	sensitive	1.00098	1.00586
SNP_CN_4243848_G616A_V206M_embA	sensitive	1.00098	1.00879
SNP_CN_761277_A1471T_I491F_rpoB	sensitive	1.00099	1.02246
SNP_CN_7582_ACAG281-284GCAC_DS94-95GT_gyrA	sensitive	1.00098	1.02344
SNP_CN_9138_C1837G_Q613E_gyrA	sensitive	1.00198	1.02637
SNP_CN_4249323_C2810A_A937E_embB	sensitive	1.01079	1.04688
SNP_CN_2102990_A53G_V18A_ndh	sensitive	1.00978	1.09766
SNP_CN_414042_CG_iniC_S429W	sensitive	1.03632	1.11621
SNP_P_759746_C61T_promoter_rpoB	sensitive	1.02165	1.15527
SNP_CN_761139_C1333G_H445D_rpoB	sensitive	1.04419	1.15623
SNP_CN_4242075_G2213A_R738Q_embC	sensitive	1.02263	1.16602
SNP_P_2726105_G88A_promoter_ahpC	sensitive	1.02263	1.16797

## Sheet: CAP
SNPs	S/R	Lower CI	Higher CI
SNP_N_1473246_A1401G_rrs	resistant	3.06748e-07	0.00179662
SNP_CN_2726737_A545C_D182A_ahpC	resistant	9.92147e-06	0.00961287
SNP_CN_409770_GC_iniB_G137R	resistant	2.5148e-06	0.0105969
SNP_CN_761338_GC_rpoB_R511P	resistant	5.17498e-05	0.012381
SNP_CN_2289202_A40G_C14R_pncA	resistant	9.09318e-06	0.0314026
embC_F_indel	resistant	2.56681e-05	0.0352153
eis_NC_snp	resistant	1.87007e-05	0.0381768
ethA_F_indel	resistant	0.000776222	0.0398222
SNP_N_1472362_C517T_rrs	resistant	0.000132237	0.0457127
rpsA_C_snp	resistant	0.000371434	0.0465042
SNP_CN_7585_G284C_S95T_gyrA	resistant	0.000155774	0.0505943
SNP_CN_4407620_A583G_Y195H_gid	resistant	0.000116209	0.0510851
DEL_F_4408101_d101C_gid_G34G	resistant	6.22969e-05	0.0545297
SNP_CN_7582_AC_gyrA_D94A	resistant	9.77715e-05	0.0570977
INS_F_409772_i410ATCT_iniB_G137G	resistant	0.000554713	0.0579516
SNP_CN_781822_A263G_K88R_rpsL	resistant	9.4687e-05	0.0645752
iniA_F_indel	resistant	0.000395606	0.068297
SNP_CN_7582_AG_gyrA_D94G	resistant	0.000923709	0.0701852
SNP_CN_414041_T1285G_S429A_iniC	resistant	0.00045101	0.0735409
SNP_CN_4326333_C1141G_A381P_ethA	resistant	2.1202e-05	0.0743408
SNP_CN_761880_GA_rpoB_A692T	resistant	6.18886e-06	0.0746447
gid_F_indel	resistant	0.003669	0.0758044
SNP_P_781395_T165C_promoter_rpsL	resistant	4.54875e-06	0.0805664
rrl_F_indel	resistant	0.000169777	0.0809781
INS_P_3074521_G.115_thyA	resistant	0.000138672	0.0831273
SNP_CN_4247730_G1217C_G406A_embB	resistant	0.00237731	0.0842896
DEL_CF_4408101_d102C_34_gid	resistant	0.00475758	0.086544
fabG1-inhA_NC_snp	resistant	0.00462428	0.088314
SNP_CN_4407967_A236G_L79S_gid	resistant	0.00222101	0.0894074
SNP_CN_412689_AG_iniA_S618G	resistant	0.000222096	0.0910619
SNP_CN_2726409_GC_ahpC_D73H	resistant	0.000810216	0.0935617
SNP_CN_4407934_AC_gid_L90R	resistant	0.000810687	0.0936214
SNP_CN_1674481_T280G_S94A_inhA	resistant	0.0202843	0.0954434
SNP_CN_4247431_G918C_M306I_embB	resistant	0.00144582	0.0955759
thyA_C_snp	resistant	0.000585195	0.0956382
SNP_CN_781822_A263C_K88T_rpsL	resistant	0.00262808	0.0972848
SNP_CN_2289040_AC_pncA_W68G	resistant	0.00131006	0.0990575
SNP_CN_7570_C269T_A90V_gyrA	resistant	0.0014287	0.100057
SNP_CN_761110_A1304T_D435V_rpoB	resistant	0.00104047	0.101194
SNP_CN_761109_G1303T_D435Y_rpoB	resistant	0.00193026	0.103146
SNP_CN_4247431_G918A_M306I_embB	resistant	0.0015559	0.105525
tlyA_C_snp	resistant	0.00100837	0.107961
kasA_C_snp	resistant	0.00642597	0.111323
gyrB_F_indel	resistant	8.13111e-05	0.11394
SNP_CN_1674263_T62C_I21T_inhA	resistant	0.00200878	0.114134
eis_F_indel	resistant	0.0064418	0.116028
SNP_CN_5520_C398T_P133L_gyrB	resistant	0.000948622	0.117664
SNP_N_1475955_A2298G_rrl	resistant	0.00130225	0.121399
gyrA_C_snp	resistant	0.00842639	0.123596
SNP_CN_7542_AT_gyrA_M81L	resistant	0.00278354	0.126218
SNP_CN_4247429_A916G_M306V_embB	resistant	0.0208326	0.126948
SNP_N_1472359_A514C_rrs	resistant	0.0141753	0.127441
SNP_CN_6052_TG_gyrB_I310M	resistant	0.00723495	0.129026
SNP_CN_7221_G2099C_S700T_gyrB	resistant	0.00723495	0.129026
SNP_CN_4408054_AC_gid_L50R	resistant	0.0135944	0.132067
SNP_CN_761161_T1355C_L452P_rpoB	resistant	0.00708807	0.135358
SNP_CN_4247729_G1216A_G406S_embB	resistant	0.00182327	0.140132
SNP_CN_4242182_G2320T_A774S_embC	resistant	0.00411358	0.140989
ahpC_NC_snp	resistant	0.00929705	0.141228
iniA_C_snp	resistant	0.0338062	0.149772
SNP_P_2726141_CA.52_ahpC	resistant	0.00783156	0.152707
SNP_CN_4408156_A47C_L16R_gid	resistant	0.00334022	0.159546
rpsL_NC_snp	resistant	0.0234321	0.159777
iniB_F_indel	resistant	0.0146716	0.163442
iniC_C_snp	resistant	0.00580325	0.164044
SNP_CN_2102990_A53G_V18A_ndh	resistant	0.00692224	0.171506
SNP_CN_2289090_TC_pncA_H51R	resistant	0.000465107	0.174044
SNP_CN_3073805_CA_thyA_E223*	resistant	0.0555273	0.175031
SNP_CN_4242425_C2563G_R855G_embC	resistant	0.0350962	0.178215
ndh_NC_snp	resistant	0.00175474	0.17868
embC_C_snp	resistant	0.00465269	0.180534
alr_C_snp	resistant	0.0150814	0.181882
pncA_F_indel	resistant	0.0342237	0.184568
SNP_CN_761889_GC_rpoB_V695L	resistant	0.013887	0.187726
SNP_CN_4407967_A236C_L79W_gid	resistant	0.00100086	0.19165
INS_F_4247020_i506CC_embB_G169G	resistant	0.0458501	0.197858
SNP_CN_4246970_AT_embB_T153S	resistant	0.0347249	0.199447
SNP_CN_4326341_GA_ethA_P378L	resistant	0.00991006	0.200071
iniB_C_snp	resistant	0.029903	0.203608
SNP_CN_2155168_C944T_S315N_katG	resistant	0.0383997	0.211543
SNP_CN_4248003_A1490G_Q497R_embB	resistant	0.0152474	0.227046
inhA_C_snp	resistant	0.0252424	0.227295
SNP_CN_6446_G1324T_A442S_gyrB	resistant	0.00532605	0.228635
SNP_CN_4243392_AG_embA_N54D	resistant	0.0121307	0.236081
ethA_C_snp	resistant	0.0522208	0.24939
gid_C_snp	resistant	0.032343	0.251693
SNP_P_2289252_T11C_promoter_pncA	resistant	0.0409525	0.251932
SNP_CN_409569_GA_iniB_A70T	resistant	0.106621	0.253413
SNP_P_3074520_CG.116_thyA	resistant	0.00739389	0.255111
SNP_P_1673425_C15T_promoter_fabG1-inhA	resistant	0.0656862	0.258529
fabG1_C_snp	resistant	0.0728305	0.25974
SNP_CN_4247574_A1061C_D354A_embB	resistant	0.00182616	0.26269
rpoB_F_indel	resistant	0.00726159	0.265864
INS_P_3074519_G.117_thyA	resistant	0.00114066	0.279759
SNP_CN_781687_A128G_K43R_rpsL	resistant	0.0593585	0.279785
INS_N_4243642_i409GTCCCGGGGCGCCAC_embA_S137S	resistant	0.0216731	0.285141
SNP_N_1472337_C492T_rrs	resistant	0.0216536	0.287577
gyrA-gyrB_NC_snp	resistant	0.0915692	0.288309
SNP_N_1473911_G254A_rrl	resistant	0.0300264	0.288569
SNP_CN_2289099_TG_pncA_K48T	resistant	0.167585	0.29367
SNP_CN_4242414_T2552G_L851R_embC	resistant	0.0413803	0.298558
thyA_NC_snp	resistant	0.0420669	0.299311
embA_F_indel	resistant	0.00469304	0.319565
rrl_NF_indel	resistant	0.0607802	0.322744
SNP_CN_761139_C1333G_H445D_rpoB	resistant	0.0870817	0.326167
INS_F_4247970_i1456GT_embB_G486G	resistant	0.0741094	0.338379
SNP_CN_763303_CT_rpoB_A1166V	resistant	0.0736216	0.349594
SNP_CN_4407927_T276G_E92D_gid	resistant	0.0374983	0.355677
pncA_C_snp	resistant	0.176857	0.360591
kasA_NF_indel	resistant	0.0379333	0.366663
embB_C_snp	resistant	0.194186	0.368642
SNP_CN_1674952_C751G_P251A_inhA	resistant	0.130796	0.375239
SNP_N_1475212_A1555G_rrl	resistant	0.0395952	0.389404
SNP_CN_4326996_GC_ethA_P160A	resistant	0.113357	0.390838
SNP_CN_2726338_T146G_V49G_ahpC	resistant	0.137268	0.395981
SNP_P_3074552_GA.84_thyA	resistant	0.00517449	0.400874
embA-embB_NC_snp	resistant	0.18139	0.405019
SNP_P_3074495_G24A_promoter_thyA	resistant	0.114336	0.405029
SNP_CN_762249_C2443G_L815V_rpoB	resistant	0.0614036	0.408681
rrs_NF_indel	resistant	0.111662	0.412348
SNP_I_2713795_C329T_inter_Rv2415c_eis	resistant	0.0496462	0.423823
ddl_C_snp	resistant	0.0370775	0.441157
SNP_CN_8452_C1151T_A384V_gyrA	resistant	0.0445571	0.457681
SNP_CN_4407904_GA_gid_S100F	resistant	0.212239	0.459213
SNP_CN_2154613_TC_katG_Q500R	resistant	0.109656	0.466786
SNP_CN_4247730_G1217A_G406D_embB	resistant	0.0594661	0.468646
SNP_CN_7362_G61C_E21Q_gyrA	resistant	0.00640913	0.472402
katG_C_snp	resistant	0.225474	0.488027
SNP_CN_3074465_GC_thyA_P3A	resistant	0.0943021	0.499257
SNP_CN_1673449_A10C_T4P_fabG1	resistant	0.04931	0.508789
SNP_CN_4408003_TC_gid_D67G	resistant	0.0344645	0.514108
ndh_C_snp	resistant	0.0632756	0.51416
SNP_CN_412280_T1443G_H481Q_iniA	resistant	0.0556874	0.522461
SNP_CN_4240671_C809T_T270I_embC	resistant	0.0556874	0.522461
SNP_CN_4247646_A1133C_E378A_embB	resistant	0.0556874	0.523915
SNP_CN_4245961_AG_embA_Q910R	resistant	0.00985599	0.537099
SNP_CN_412017_C1180G_Q394E_iniA	resistant	0.0341466	0.542948
SNP_CN_4245055_C1823A_T608N_embA	resistant	0.0341466	0.542948
SNP_CN_2518919_G805A_G269S_kasA	resistant	0.122357	0.553212
SNP_CN_8040_G739A_G247S_gyrA	resistant	0.122357	0.553212
rpsA_F_indel	resistant	0.290312	0.557596
rpsA_NF_indel	resistant	0.290312	0.557596
eis_NF_indel	resistant	0.290312	0.557596
rpsA_NC_snp	resistant	0.290312	0.557596
SNP_I_410806_C32G_inter_iniB_iniA	resistant	0.188221	0.560038
SNP_CN_4242803_G2941C_V981L_embC	resistant	0.287705	0.564443
SNP_CN_2518839_CT_kasA_A242V	resistant	0.0631275	0.566385
SNP_P_1673423_G17T_promoter_fabG1-inhA	resistant	0.0464663	0.572609
rpoB_C_snp	resistant	0.233667	0.577148
rpsA_NC_indel	resistant	0.307451	0.584961
SNP_CN_761155_C1349T_S450L_rpoB	resistant	0.184201	0.610829
SNP_N_1474001_C344T_rrl	resistant	0.224155	0.614715
katG_F_indel	resistant	0.246133	0.633197
eis_NC_indel	resistant	0.346713	0.65038
SNP_CN_410244_GC_iniB_V295L	resistant	0.132824	0.706481
SNP_N_1476289_C2632A_rrl	resistant	0.172197	0.708008
gyrB_C_snp	resistant	0.168499	0.709442
SNP_CN_410560_A1199C_N400T_iniB	resistant	0.229583	0.723612
SNP_N_1473343_G1498T_rrs	resistant	0.186234	0.739247
SNP_CN_761139_C1333T_H445Y_rpoB	resistant	0.177892	0.764586
ahpC_C_snp	resistant	0.00854157	0.770487
SNP_CN_414042_CG_iniC_S429W	resistant	0.317359	0.772939
rrl-rrs_NC_snp	resistant	0.266594	0.833486
SNP_CN_2154724_C1388A_R463L_katG	resistant	0.409797	0.838857
SNP_CN_4247972_AG_embB_T487A	resistant	0.400099	0.844727
SNP_I_2713872_C252A_inter_Rv2415c_eis	resistant	0.534757	0.855957
eis_C_snp	resistant	0.716819	0.866699
SNP_N_1475685_T2028C_rrl	resistant	0.503172	0.887155
SNP_CN_3073868_T604C_T202A_thyA	resistant	0.451205	0.947255
SNP_CN_4243848_G616A_V206M_embA	resistant	0.838731	0.969228
SNP_CN_4248725_T2212G_S738A_embB	resistant	0.259937	0.973072
SNP_CN_761277_A1471T_I491F_rpoB	resistant	0.580698	0.979451
SNP_CN_4242822_T2960G_V987G_embC	resistant	0.829722	0.99707
SNP_CN_7582_ACAG281-284GCAC_DS94-95GT_gyrA	sensitive	1.00196	1.03125
SNP_CN_4245969_C2737T_P913S_embA	sensitive	1.03038	1.09764
SNP_CN_6112_G990C_M330I_gyrB	sensitive	1.03038	1.09764
SNP_CN_2726051_G37A_L13F_oxyR'	sensitive	1.04204	1.10254
SNP_CN_4241042_A1180G_N394D_embC	sensitive	1.04204	1.10254
SNP_CN_4249323_C2810A_A937E_embB	sensitive	1.04889	1.11133
SNP_CN_9138_C1837G_Q613E_gyrA	sensitive	1.05961	1.13672
SNP_P_759746_C61T_promoter_rpoB	sensitive	1.0518	1.15723
SNP_CN_4242075_G2213A_R738Q_embC	sensitive	1.05248	1.16602
SNP_P_2726105_G88A_promoter_ahpC	sensitive	1.05254	1.1709
SNP_CN_7539_A238G_T80A_gyrA	sensitive	1.02672	1.31244
SNP_CN_2155168_C944G_S315T_katG	sensitive	1.01532	1.49215
SNP_CN_9304_G2003A_G668D_gyrA	sensitive	1.12897	2.00586
SNP_CN_762833_C3027G_S1009R_rpoB	sensitive	1.49521	2.11719

## Sheet: OFLX
SNPs	S/R	Lower CI	Higher CI
iniC_C_snp	resistant	0	1.96695e-06
SNP_CN_7582_AG_gyrA_D94G	resistant	0	2.37912e-06
SNP_CN_7570_C269T_A90V_gyrA	resistant	0	1.60172e-05
iniB_F_indel	resistant	0	2.42807e-05
SNP_CN_7582_AC_gyrA_D94A	resistant	0	2.5403e-05
gyrA_C_snp	resistant	0	4.82088e-05
SNP_CN_7582_ACAG281-284GCAC_DS94-95GT_gyrA	resistant	0	7.70917e-05
rrs_NF_indel	resistant	5.96046e-08	7.85653e-05
gid_C_snp	resistant	0	0.000189289
ddl_C_snp	resistant	0	0.000575908
kasA_NF_indel	resistant	0	0.000585008
embA-embB_NC_snp	resistant	2.01347e-09	0.000603392
SNP_CN_2155276_CT_katG_G279D	resistant	6.71156e-10	0.000776595
eis_NC_snp	resistant	6.71156e-10	0.00121462
pncA_F_indel	resistant	5.96046e-08	0.00145078
INS_N_4243642_i409GTCCCGGGGCGCCAC_embA_S137S	resistant	0	0.00188548
SNP_CN_1674481_T280G_S94A_inhA	resistant	0	0.00203088
SNP_CN_4407927_T276G_E92D_gid	resistant	8.895e-07	0.0027685
SNP_CN_4243392_AG_embA_N54D	resistant	0	0.00315881
SNP_CN_781822_A263G_K88R_rpsL	resistant	1.20887e-06	0.00375119
SNP_CN_4242803_G2941C_V981L_embC	resistant	2.58179e-06	0.00385999
DEL_CF_4408101_d102C_34_gid	resistant	4.8422e-07	0.00917313
SNP_CN_4245961_AG_embA_Q910R	resistant	6.71156e-10	0.00945168
SNP_CN_4247431_G918A_M306I_embB	resistant	2.57307e-06	0.00962813
embC_F_indel	resistant	5.96046e-08	0.0104654
SNP_CN_5520_C398T_P133L_gyrB	resistant	6.03889e-05	0.0104976
SNP_CN_2155168_C944T_S315N_katG	resistant	2.02857e-06	0.0109323
SNP_CN_4326333_C1141G_A381P_ethA	resistant	1.38567e-06	0.0112977
SNP_I_410806_C32G_inter_iniB_iniA	resistant	4.20308e-05	0.0153568
SNP_CN_4247730_G1217A_G406D_embB	resistant	3.13031e-06	0.0161841
ethA_F_indel	resistant	4.62999e-07	0.0172054
SNP_CN_412689_AG_iniA_S618G	resistant	1.22565e-07	0.0188592
SNP_CN_2154724_C1388A_R463L_katG	resistant	7.16006e-05	0.0202435
SNP_P_3074522_GA.114_thyA	resistant	4.92274e-07	0.0204234
SNP_CN_2518839_CT_kasA_A242V	resistant	3.04064e-07	0.0226379
SNP_CN_4326996_GC_ethA_P160A	resistant	1.60946e-05	0.0230038
SNP_N_1472337_C492T_rrs	resistant	0.00018871	0.0248997
SNP_CN_2518836_AC_kasA_E241A	resistant	3.88501e-07	0.0291505
INS_P_3074519_G.117_thyA	resistant	3.73781e-05	0.0321292
SNP_CN_4407967_A236G_L79S_gid	resistant	1.77886e-05	0.0329583
SNP_N_1476289_C2632A_rrl	resistant	2.70851e-06	0.0330129
SNP_N_1475212_A1555G_rrl	resistant	4.21052e-06	0.0406488
SNP_CN_4247429_A916G_M306V_embB	resistant	4.83079e-06	0.0456829
fabG1-inhA_NC_snp	resistant	4.45948e-05	0.0472438
SNP_CN_761109_G1303T_D435Y_rpoB	resistant	3.33124e-05	0.0486723
SNP_CN_761277_A1471T_I491F_rpoB	resistant	7.79754e-05	0.0513819
INS_F_409772_i410ATCT_iniB_G137G	resistant	3.02153e-05	0.0531844
SNP_CN_409770_GC_iniB_G137R	resistant	3.02153e-05	0.0531844
SNP_CN_761155_C1349T_S450L_rpoB	resistant	2.22132e-05	0.0551147
SNP_P_3074520_CG.116_thyA	resistant	3.40686e-06	0.0596638
SNP_CN_2289040_AC_pncA_W68G	resistant	0.000490613	0.0599274
gyrB_C_snp	resistant	7.24114e-05	0.0654764
SNP_CN_4248003_A1490G_Q497R_embB	resistant	0.000153252	0.0678659
fabG1_C_snp	resistant	0.000178078	0.0731617
SNP_CN_2289202_A40G_C14R_pncA	resistant	2.87387e-05	0.0746304
SNP_CN_409569_GA_iniB_A70T	resistant	0.000160955	0.0762238
SNP_CN_761889_GC_rpoB_V695L	resistant	0.000160955	0.0762238
SNP_CN_761139_C1333T_H445Y_rpoB	resistant	2.21487e-05	0.0770212
embC_C_snp	resistant	7.66545e-05	0.0790626
pncA_C_snp	resistant	0.000443113	0.079299
SNP_P_2289252_T11C_promoter_pncA	resistant	0.000182741	0.0853207
embA_C_snp	resistant	0.000266217	0.0856142
rpsL_NC_snp	resistant	2.85855e-05	0.0919151
SNP_CN_4242425_C2563G_R855G_embC	resistant	0.000415779	0.0942318
alr_C_snp	resistant	5.75503e-06	0.0942954
SNP_CN_9304_G2003A_G668D_gyrA	resistant	0.000883705	0.0989276
SNP_CN_4242182_G2320T_A774S_embC	resistant	5.60994e-06	0.102353
SNP_N_1475363_C1706A_rrl	resistant	8.41495e-05	0.103017
SNP_CN_2519048_G934A_G312S_kasA	resistant	0.000438188	0.108189
SNP_P_1673423_G17T_promoter_fabG1-inhA	resistant	4.35181e-06	0.110716
SNP_CN_2714366_C967A_V323L_eis	resistant	0.000489797	0.127683
SNP_CN_7542_AT_gyrA_M81L	resistant	0.000391583	0.127769
SNP_CN_2518919_G805A_G269S_kasA	resistant	0.00282531	0.138893
SNP_CN_8040_G739A_G247S_gyrA	resistant	0.00282531	0.138893
SNP_CN_4242822_T2960G_V987G_embC	resistant	0.000875671	0.139638
ethA_C_snp	resistant	0.000341156	0.141191
SNP_CN_4242303_TA_embC_L814Q	resistant	0.000359743	0.147209
SNP_N_1475955_A2298G_rrl	resistant	0.000310555	0.151692
SNP_CN_4241562_G1700A_R567H_embC	resistant	0.000386584	0.169966
tlyA_C_snp	resistant	0.000944635	0.173366
DEL_F_4408101_d101C_gid_G34G	resistant	0.000584166	0.180781
SNP_N_1473246_A1401G_rrs	resistant	0.000840941	0.18943
iniA_C_snp	resistant	0.000161308	0.190412
gid_F_indel	resistant	0.000329332	0.196149
SNP_CN_761161_T1355C_L452P_rpoB	resistant	0.000271221	0.198725
SNP_N_1472359_A514C_rrs	resistant	0.000107017	0.211182
INS_P_3074521_G.115_thyA	resistant	0.000110955	0.220329
SNP_CN_761338_GC_rpoB_R511P	resistant	0.000359313	0.231074
SNP_CN_1674952_C751G_P251A_inhA	resistant	0.000581548	0.235679
SNP_CN_4247431_G918C_M306I_embB	resistant	0.000983375	0.241084
katG_C_snp	resistant	0.000248585	0.243221
gyrB_F_indel	resistant	0.0102117	0.298563
SNP_CN_2289180_A62C_V21G_pncA	resistant	0.0016	0.299784
SNP_CN_409675_G314A_S105N_iniB	resistant	0.0111067	0.305648
rpsA_F_indel	resistant	0.0276856	0.311757
rpsA_NF_indel	resistant	0.0276856	0.311757
eis_NF_indel	resistant	0.0276856	0.311757
rpsA_NC_snp	resistant	0.0276856	0.311757
SNP_CN_4246970_AT_embB_T153S	resistant	0.00132843	0.31196
SNP_I_2713795_C329T_inter_Rv2415c_eis	resistant	0.00220427	0.315897
rpsA_NC_indel	resistant	0.0276856	0.317372
kasA_C_snp	resistant	0.00193144	0.325923
rrl_F_indel	resistant	0.0055594	0.343184
SNP_CN_4408156_A47C_L16R_gid	resistant	0.0138882	0.353516
SNP_CN_3073868_T604C_T202A_thyA	resistant	0.0138957	0.358856
gyrA-gyrB_NC_snp	resistant	0.000623748	0.360341
eis_NC_indel	resistant	0.0291156	0.360554
SNP_N_1475685_T2028C_rrl	resistant	0.00243942	0.365473
SNP_CN_3073805_CA_thyA_E223*	resistant	0.000284667	0.376169
inhA_C_snp	resistant	0.00120649	0.382023
SNP_CN_781687_A128G_K43R_rpsL	resistant	0.0041513	0.387659
SNP_CN_763303_CT_rpoB_A1166V	resistant	0.0032439	0.395009
SNP_CN_4247574_A1061C_D354A_embB	resistant	0.000713807	0.399611
SNP_CN_761110_A1304T_D435V_rpoB	resistant	0.00100317	0.413787
INS_F_4247970_i1456GT_embB_G486G	resistant	0.00791386	0.417699
SNP_P_1673425_C15T_promoter_fabG1-inhA	resistant	0.01236	0.436752
rrl_NF_indel	resistant	0.0134995	0.446045
SNP_CN_4247972_AG_embB_T487A	resistant	0.000481093	0.453083
SNP_CN_761140_A1334G_H445R_rpoB	resistant	0.0279423	0.455769
thyA_NC_snp	resistant	0.00629167	0.466755
SNP_CN_4407620_A583G_Y195H_gid	resistant	0.00369612	0.474111
katG_F_indel	resistant	0.0170896	0.492182
SNP_CN_2155168_C944G_S315T_katG	resistant	0.00903014	0.508779
SNP_CN_4242075_G2213A_R738Q_embC	resistant	0.0906151	0.512685
SNP_I_2713872_C252A_inter_Rv2415c_eis	resistant	0.0467167	0.513163
SNP_P_759746_C61T_promoter_rpoB	resistant	0.0806771	0.528798
ahpC_NC_snp	resistant	0.0188485	0.533671
rpoB_C_snp	resistant	0.00240126	0.535084
SNP_P_2726105_G88A_promoter_ahpC	resistant	0.0908707	0.541442
SNP_N_1474001_C344T_rrl	resistant	0.032225	0.541504
embB_F_indel	resistant	0.013021	0.57666
SNP_CN_4407904_GA_gid_S100F	resistant	0.0343372	0.595682
thyA_C_snp	resistant	0.0251307	0.604471
eis_C_snp	resistant	0.0933752	0.642069
embB_C_snp	resistant	0.135157	0.683064
SNP_CN_3074465_GC_thyA_P3A	resistant	0.000231864	0.729451
ahpC_C_snp	resistant	0.0832824	0.731882
ndh_C_snp	resistant	0.0690513	0.738749
rpsA_C_snp	resistant	0.21612	0.835927
eis_F_indel	resistant	0.206029	0.840291
embA_F_indel	resistant	0.101458	0.841766
rrl-rrs_NC_snp	resistant	0.0417242	0.864206
rpoB_F_indel	resistant	0.228943	0.905751
SNP_CN_2726051_G37A_L13F_oxyR'	resistant	0.551489	0.980936
SNP_CN_412280_T1443G_H481Q_iniA	resistant	0.551489	0.980936
SNP_CN_4240671_C809T_T270I_embC	resistant	0.551489	0.980936
SNP_CN_4241042_A1180G_N394D_embC	resistant	0.551489	0.980936
SNP_CN_4245969_C2737T_P913S_embA	resistant	0.551489	0.980936
SNP_CN_4247646_A1133C_E378A_embB	resistant	0.551489	0.980936
SNP_CN_6112_G990C_M330I_gyrB	resistant	0.551489	0.980936
SNP_CN_4240172_G310A_V104M_embC	sensitive	1.00098	1.00684
SNP_CN_414041_T1285G_S429A_iniC	sensitive	1.00001	1.00977
iniA_F_indel	sensitive	1.00098	1.01465
SNP_CN_9138_C1837G_Q613E_gyrA	sensitive	1.00099	1.0166
SNP_CN_4326439_G1035T_N345K_ethA	sensitive	1.00001	1.02148
SNP_N_1472362_C517T_rrs	sensitive	1.00099	1.02148
SNP_P_5075_C48T_promoter_gyrB-gyrA	sensitive	1.00001	1.02148
SNP_CN_761139_C1333G_H445D_rpoB	sensitive	1.00099	1.04785
SNP_CN_412017_C1180G_Q394E_iniA	sensitive	1.00782	1.08394
SNP_CN_4245055_C1823A_T608N_embA	sensitive	1.00782	1.08394
SNP_CN_7539_A238G_T80A_gyrA	sensitive	1.00782	1.08394
SNP_CN_6140_G1018T_V340L_gyrB	sensitive	1.01676	1.10742
SNP_CN_4249323_C2810A_A937E_embB	sensitive	1.0225	1.11035
SNP_CN_2102990_A53G_V18A_ndh	sensitive	1.00697	1.11326
SNP_N_1473343_G1498T_rrs	sensitive	1.02151	1.13965
SNP_CN_2726737_A545C_D182A_ahpC	sensitive	1.01276	1.16404
SNP_CN_1673449_A10C_T4P_fabG1	sensitive	1.02931	1.16699
SNP_CN_762833_C3027G_S1009R_rpoB	sensitive	1.06953	1.40527
SNP_CN_2155167_GT_katG_S315R	sensitive	1.11446	1.41406
SNP_N_1473911_G254A_rrl	sensitive	1.28091	1.49705
SNP_CN_7585_G284C_S95T_gyrA	sensitive	1.6042	2.44727
SNP_CN_7362_G61C_E21Q_gyrA	sensitive	2.15647	2.6875

## Sheet: MOXI
SNPs	S/R	Lower CI	Higher CI
SNP_CN_7582_AG_gyrA_D94G	resistant	0	2.32331e-06
SNP_CN_7570_C269T_A90V_gyrA	resistant	0	2.97338e-05
SNP_CN_7582_AC_gyrA_D94A	resistant	0	4.93565e-05
SNP_CN_2726338_T146G_V49G_ahpC	resistant	0	0.000333025
embC_F_indel	resistant	0	0.00036925
SNP_CN_761277_A1471T_I491F_rpoB	resistant	0	0.000603291
eis_NC_snp	resistant	0	0.00241929
SNP_CN_761889_GC_rpoB_V695L	resistant	0	0.00387135
SNP_CN_4242803_G2941C_V981L_embC	resistant	0	0.00534748
SNP_CN_410560_A1199C_N400T_iniB	resistant	0	0.00707505
SNP_CN_7582_ACAG281-284GCAC_DS94-95GT_gyrA	resistant	0	0.0103591
SNP_CN_2102990_A53G_V18A_ndh	resistant	0	0.0135094
SNP_P_2726141_CA.52_ahpC	resistant	0	0.0147473
SNP_CN_2154724_C1388A_R463L_katG	resistant	2.01347e-09	0.0180132
SNP_CN_4248003_A1490G_Q497R_embB	resistant	2.01347e-09	0.0208838
ahpC_NC_snp	resistant	0	0.022133
iniA-iniB-iniC_NC_snp	resistant	0	0.0250387
INS_P_3074521_G.115_thyA	resistant	5.21364e-06	0.0258783
SNP_CN_6446_G1324T_A442S_gyrB	resistant	8.72503e-09	0.0261695
SNP_CN_761880_GA_rpoB_A692T	resistant	6.71156e-10	0.0273658
gyrA_C_snp	resistant	1.59607e-07	0.0286706
SNP_CN_4408156_A47C_L16R_gid	resistant	2.68463e-09	0.0317954
SNP_CN_4247730_G1217C_G406A_embB	resistant	3.06748e-07	0.0324051
SNP_CN_409770_GC_iniB_G137R	resistant	0	0.0368224
INS_P_3074519_G.117_thyA	resistant	6.36316e-08	0.0379632
alr_C_snp	resistant	5.36925e-08	0.0393852
iniB_C_snp	resistant	4.34104e-06	0.0399137
pncA_F_indel	resistant	1.61078e-08	0.0427058
ddl_C_snp	resistant	2.68463e-09	0.0462237
SNP_CN_4407927_T276G_E92D_gid	resistant	0	0.048225
SNP_CN_4247730_G1217A_G406D_embB	resistant	1.73695e-06	0.0531584
iniC_C_snp	resistant	7.38272e-09	0.0532499
rrl_F_indel	resistant	2.43373e-07	0.0536123
SNP_CN_3073868_T604C_T202A_thyA	resistant	0	0.0576432
SNP_CN_2289202_A40G_C14R_pncA	resistant	0	0.0581535
SNP_CN_4407967_A236C_L79W_gid	resistant	0	0.059919
SNP_CN_761140_A1334G_H445R_rpoB	resistant	0.000116571	0.0721657
SNP_CN_761109_G1303T_D435Y_rpoB	resistant	0.00077713	0.0728098
gyrB_C_snp	resistant	6.18135e-07	0.0743811
SNP_N_1473246_A1401G_rrs	resistant	5.63771e-08	0.0751927
SNP_CN_4407967_A236G_L79S_gid	resistant	6.09115e-06	0.0767667
embA_F_indel	resistant	7.52131e-05	0.0873829
SNP_CN_412017_C1180G_Q394E_iniA	resistant	3.97764e-06	0.0892126
SNP_CN_4245055_C1823A_T608N_embA	resistant	3.97764e-06	0.0892126
fabG1_C_snp	resistant	0.00275749	0.090332
SNP_CN_4242182_G2320T_A774S_embC	resistant	6.71156e-10	0.090619
ndh_NC_snp	resistant	2.07501e-06	0.0934344
SNP_CN_414041_T1285G_S429A_iniC	resistant	0.000289095	0.0937916
SNP_CN_1674952_C751G_P251A_inhA	resistant	2.53819e-06	0.0939656
SNP_CN_409675_G314A_S105N_iniB	resistant	1.18008e-05	0.10137
SNP_CN_4247729_G1216A_G406S_embB	resistant	1.28191e-07	0.102166
SNP_CN_409569_GA_iniB_A70T	resistant	1.8605e-06	0.103127
SNP_P_1673423_G17T_promoter_fabG1-inhA	resistant	0	0.103629
fabG1-inhA_NC_snp	resistant	4.01638e-07	0.103757
SNP_P_3074552_GA.84_thyA	resistant	6.59076e-07	0.105395
SNP_N_1472337_C492T_rrs	resistant	1.29661e-05	0.108748
SNP_CN_5520_C398T_P133L_gyrB	resistant	3.57274e-06	0.110222
thyA_NC_snp	resistant	8.40737e-05	0.111072
SNP_CN_4247646_A1133C_E378A_embB	resistant	6.4431e-08	0.115021
SNP_CN_4326333_C1141G_A381P_ethA	resistant	5.56576e-07	0.117111
INS_F_409772_i410ATCT_iniB_G137G	resistant	2.26317e-05	0.122068
DEL_F_4408101_d101C_gid_G34G	resistant	1.57187e-06	0.125593
ndh_C_snp	resistant	8.18811e-08	0.130065
iniB_F_indel	resistant	2.31146e-06	0.134277
SNP_CN_762833_C3027G_S1009R_rpoB	resistant	2.08058e-08	0.135602
kasA_NF_indel	resistant	0.000128008	0.13915
DEL_CF_4408101_d102C_34_gid	resistant	0.00356494	0.140368
thyA_C_snp	resistant	0.000184068	0.141217
SNP_CN_2289090_TC_pncA_H51R	resistant	8.56613e-07	0.144162
SNP_CN_412280_T1443G_H481Q_iniA	resistant	5.93816e-06	0.14718
SNP_CN_4240671_C809T_T270I_embC	resistant	5.93816e-06	0.14718
SNP_P_3074520_CG.116_thyA	resistant	3.26082e-05	0.147788
rrl-rrs_NC_snp	resistant	5.01296e-06	0.151367
SNP_CN_4408054_AC_gid_L50R	resistant	0.00124514	0.15718
SNP_CN_781822_A263C_K88T_rpsL	resistant	0.000283576	0.164413
SNP_CN_4247431_G918C_M306I_embB	resistant	0.00293689	0.166595
SNP_CN_4247429_A916G_M306V_embB	resistant	0.000113672	0.167106
gid_F_indel	resistant	0.000288167	0.168688
SNP_CN_2155168_C944T_S315N_katG	resistant	0.00677734	0.169644
SNP_CN_4326341_GA_ethA_P378L	resistant	4.33136e-05	0.171735
SNP_CN_763303_CT_rpoB_A1166V	resistant	6.18158e-05	0.173446
SNP_CN_761110_A1304T_D435V_rpoB	resistant	0.00146648	0.179807
gid_C_snp	resistant	0.000330302	0.182474
SNP_CN_761161_T1355C_L452P_rpoB	resistant	0.00465902	0.183957
SNP_N_1472362_C517T_rrs	resistant	1.01839e-05	0.195061
gyrA-gyrB_NC_snp	resistant	1.81528e-05	0.200923
SNP_CN_2154613_TC_katG_Q500R	resistant	0.0185935	0.201897
SNP_I_2713872_C252A_inter_Rv2415c_eis	resistant	0.0115665	0.223142
SNP_CN_4247431_G918A_M306I_embB	resistant	0.00642336	0.2313
SNP_P_1673425_C15T_promoter_fabG1-inhA	resistant	6.34574e-05	0.244748
SNP_CN_1674481_T280G_S94A_inhA	resistant	0.00158905	0.249135
SNP_P_2289252_T11C_promoter_pncA	resistant	5.79417e-06	0.252197
SNP_CN_4243392_AG_embA_N54D	resistant	5.13675e-05	0.258259
SNP_CN_4408003_TC_gid_D67G	resistant	0.0052636	0.258529
ethA_F_indel	resistant	0.00324386	0.272456
SNP_P_781395_T165C_promoter_rpsL	resistant	4.83139e-05	0.273926
SNP_N_1475685_T2028C_rrl	resistant	0.00861845	0.279027
SNP_CN_4246970_AT_embB_T153S	resistant	0.00317781	0.279775
tlyA_C_snp	resistant	0.000105028	0.280014
SNP_I_2713795_C329T_inter_Rv2415c_eis	resistant	1.53695e-07	0.281946
SNP_CN_2726409_GC_ahpC_D73H	resistant	0.000269654	0.284881
SNP_CN_4407934_AC_gid_L90R	resistant	0.000306346	0.2854
SNP_CN_6052_TG_gyrB_I310M	resistant	0.00114389	0.286621
SNP_CN_7221_G2099C_S700T_gyrB	resistant	0.00114389	0.286621
SNP_CN_8452_C1151T_A384V_gyrA	resistant	0.000991656	0.292953
SNP_CN_4242425_C2563G_R855G_embC	resistant	0.000335982	0.309066
pncA_C_snp	resistant	0.00891335	0.310781
SNP_CN_761155_C1349T_S450L_rpoB	resistant	0.0247884	0.312729
SNP_N_1473343_G1498T_rrs	resistant	3.79862e-06	0.315861
rpsA_F_indel	resistant	1.07665e-05	0.317071
rpsA_NF_indel	resistant	1.07665e-05	0.317071
eis_NF_indel	resistant	1.07665e-05	0.317071
rpsA_NC_snp	resistant	1.07665e-05	0.317071
SNP_CN_2289180_A62C_V21G_pncA	resistant	0.000705625	0.320479
SNP_P_3074495_G24A_promoter_thyA	resistant	0.00710974	0.32519
rpsA_NC_indel	resistant	1.0855e-05	0.328608
SNP_CN_412689_AG_iniA_S618G	resistant	0.000384181	0.329102
ethA_C_snp	resistant	0.066674	0.333003
SNP_CN_4245961_AG_embA_Q910R	resistant	7.53299e-05	0.334696
inhA_C_snp	resistant	0.0985676	0.338862
SNP_N_1475212_A1555G_rrl	resistant	0.00193641	0.340088
SNP_CN_4407620_A583G_Y195H_gid	resistant	0.0252932	0.361058
SNP_CN_2714366_C967A_V323L_eis	resistant	0.0290041	0.364434
rpoB_C_snp	resistant	2.55711e-05	0.366684
SNP_P_759746_C61T_promoter_rpoB	resistant	0.000411834	0.375483
SNP_CN_2155167_GT_katG_S315R	resistant	0.000273524	0.375966
katG_F_indel	resistant	0.00660127	0.382553
SNP_CN_4247574_A1061C_D354A_embB	resistant	0.00946312	0.389877
ahpC_C_snp	resistant	0.0109096	0.405471
SNP_CN_2289099_TG_pncA_K48T	resistant	0.00251756	0.406479
kasA_C_snp	resistant	0.147852	0.41454
SNP_CN_4248725_T2212G_S738A_embB	resistant	0.0339163	0.423776
SNP_CN_781822_A263G_K88R_rpsL	resistant	0.00287278	0.431615
SNP_CN_4242075_G2213A_R738Q_embC	resistant	0.00473667	0.442315
SNP_N_1472359_A514C_rrs	resistant	0.118851	0.455556
SNP_CN_762249_C2443G_L815V_rpoB	resistant	0.0218045	0.4602
SNP_CN_7542_AT_gyrA_M81L	resistant	6.95318e-07	0.460652
SNP_CN_9304_G2003A_G668D_gyrA	resistant	0.000150431	0.464761
SNP_CN_781687_A128G_K43R_rpsL	resistant	0.107243	0.464839
SNP_CN_410244_GC_iniB_V295L	resistant	0.115215	0.465555
rrs_NF_indel	resistant	0.0237372	0.470942
SNP_CN_1673449_A10C_T4P_fabG1	resistant	0.021042	0.473119
embA_C_snp	resistant	0.0081617	0.482905
SNP_CN_6140_G1018T_V340L_gyrB	resistant	0.0213913	0.48652
eis_NC_indel	resistant	0.000587267	0.491351
SNP_CN_2518919_G805A_G269S_kasA	resistant	0.00591491	0.502441
SNP_CN_8040_G739A_G247S_gyrA	resistant	0.00591491	0.502441
embA-embB_NC_snp	resistant	0.130514	0.509734
SNP_CN_4247972_AG_embB_T487A	resistant	0.0593575	0.509766
SNP_CN_761139_C1333T_H445Y_rpoB	resistant	0.000572677	0.519033
SNP_CN_4407904_GA_gid_S100F	resistant	0.0476701	0.520986
katG_C_snp	resistant	0.0184728	0.542958
SNP_CN_2726737_A545C_D182A_ahpC	resistant	0.00186968	0.560536
SNP_CN_7539_A238G_T80A_gyrA	resistant	0.030221	0.564453
SNP_P_2726105_G88A_promoter_ahpC	resistant	0.00473689	0.57372
SNP_CN_3074465_GC_thyA_P3A	resistant	0.198698	0.638173
SNP_CN_2289040_AC_pncA_W68G	resistant	0.160983	0.648915
SNP_CN_4326996_GC_ethA_P160A	resistant	0.000157995	0.649882
eis_F_indel	resistant	0.00165866	0.65624
SNP_CN_4242303_TA_embC_L814Q	resistant	0.0887574	0.669247
rpsL_NC_snp	resistant	0.0319884	0.672841
SNP_CN_1674263_T62C_I21T_inhA	resistant	0.00594185	0.681038
SNP_CN_761338_GC_rpoB_R511P	resistant	0.00199424	0.741201
rpsA_C_snp	resistant	0.00168076	0.74413
INS_N_4243642_i409GTCCCGGGGCGCCAC_embA_S137S	resistant	0.321344	0.746063
SNP_CN_2155168_C944G_S315T_katG	resistant	0.208296	0.773926
SNP_CN_7362_G61C_E21Q_gyrA	resistant	0.0144964	0.810038
SNP_P_3074522_GA.114_thyA	resistant	0.0105033	0.824655
SNP_N_1474001_C344T_rrl	resistant	0.0021884	0.860196
embB_C_snp	resistant	0.246843	0.872527
eis_C_snp	resistant	0.124438	0.885233
INS_F_4247020_i506CC_embB_G169G	resistant	0.338933	0.901824
SNP_N_1475955_A2298G_rrl	resistant	0.0170561	0.909647
SNP_CN_2155276_CT_katG_G279D	resistant	0.0038287	0.927682
embC_C_snp	resistant	0.486142	0.976542
SNP_CN_4240172_G310A_V104M_embC	sensitive	1.00001	1.00974
SNP_CN_4241562_G1700A_R567H_embC	sensitive	1.00001	1.00977
SNP_CN_9138_C1837G_Q613E_gyrA	sensitive	1.00293	1.02246
SNP_CN_4326439_G1035T_N345K_ethA	sensitive	1.00195	1.04002
SNP_P_5075_C48T_promoter_gyrB-gyrA	sensitive	1.00195	1.04002
SNP_CN_414042_CG_iniC_S429W	sensitive	1.00392	1.0459
SNP_I_9841_C73T_inter_gyrA_Rv0007	sensitive	1.00489	1.05566
SNP_CN_4241042_A1180G_N394D_embC	sensitive	1.00395	1.08789
SNP_CN_2726051_G37A_L13F_oxyR'	sensitive	1.0041	1.09082
SNP_CN_6112_G990C_M330I_gyrB	sensitive	1.00432	1.12498
SNP_CN_4249323_C2810A_A937E_embB	sensitive	1.04404	1.1377
SNP_CN_4245969_C2737T_P913S_embA	sensitive	1.00532	1.13867
embB_F_indel	sensitive	1.02583	1.16406
iniA_F_indel	sensitive	1.05965	1.16406
rpoB_F_indel	sensitive	1.00207	1.31934
rrl_NF_indel	sensitive	1.10385	1.57715
SNP_N_1473911_G254A_rrl	sensitive	1.95611	2.52148

[truncated: 1 more sheets: KAN]
