# Supplementary material for: Beyond multidrug resistance: Leveraging rare variants with machine and statistical learning models in Mycobacterium tuberculosis resistance prediction
Source: eBioMedicine. 2019 Apr 29;43:356–69. doi: 10.1016/j.ebiom.2019.04.016 (PMC6557804; doi:10.1016/j.ebiom.2019.04.016)
Supplement: Supplementary file 4 — Supplementary material 2 [file mmc4.xlsx]

## Sheet: Lineage associated variants
Table S11: The association of mutations previously associated with MTB lineage with resistance or susceptibility in the WDNN.
	Rank of association with resistance 0=not associated, value between (0-1] proprtional to rank in the importance list. Closer to 1 indicates higher importance for resistance association in WDNN model as measured by permutation test.											Associated with susceptibility for the respective drug? 1= associated with susceptibility, 0= not associated
Mutation previously associated with MTB lineage (Walker et al. Lancet ID 2013)	RIF	INH	PZA	EMB	STR	CIP	CAP	AMK	MOXI	OFLX	KAN	RIF	INH	PZA	EMB	STR	CIP	CAP	AMK	MOXI	OFLX	KAN
SNP_CN_2102990_A53G_V18A_ndh	0	0	0	0	0	0	0	0	0	0	0	0	0	0	0	0	0	0	0	0	0	1
SNP_CN_2154724_C1388A_R463L_katG	0	0	0	0	0	0	0	0	0	0	0	1	1	1	1	1	1	1	0	1	1	0
SNP_CN_412280_T1443G_H481Q_iniA	0	0	0	0	0	0	0	0	0	0	0	1	1	1	1	1	1	1	1	1	1	0
SNP_CN_4240172_G310A_V104M_embC	0	0	0	0	0	0	0	0	0	0	0	1	1	1	1	1	0	1	0	1	1	1
SNP_CN_4240671_C809T_T270I_embC	0	0	0	0	0	0	0	0	0	0	0	1	1	1	1	1	1	1	1	1	1	0
SNP_CN_4241042_A1180G_N394D_embC	0	0	0	0	0	0	0	0	0	0	0	1	1	1	1	1	1	1	1	1	1	0
SNP_CN_4241562_G1700A_R567H_embC	0	0	0	0	0	0	0	0	0	0	0	1	1	1	1	1	1	1	0	1	1	1
SNP_CN_4242075_G2213A_R738Q_embC	0	0	0	0	0	0	0	0	0	0	0	1	1	1	1	1	1	1	1	1	1	1
SNP_CN_4242803_G2941C_V981L_embC	0	0	0	0	0	0.0465116	0	0	0	0.0543478	0	0	0	0	0	0	0	0	0	0	0	0
SNP_CN_4243848_G616A_V206M_embA	0	0	0	0	0	0	0	0	0	0	0	1	1	1	1	1	1	1	1	1	1	0
SNP_CN_4245055_C1823A_T608N_embA	0.160839	0.1875	0	0.371429	0.307143	0	0	0	0	0	0	0	0	0	0	0	0	0	0	0	0	0
SNP_CN_4245969_C2737T_P913S_embA	0	0	0	0	0	0	0	0	0	0	0	1	1	1	1	1	1	1	1	1	1	0
SNP_CN_4247646_A1133C_E378A_embB	0	0	0	0	0	0	0	0	0	0	0	1	1	1	1	1	1	1	1	1	1	0
SNP_CN_4407904_GA_gid_S100F	0.944056	0.944444	0.772727	0.907143	0.892857	0.418605	0.761062	0.553191	0.483871	0.565217	0.532609	0	0	0	0	0	0	0	0	0	0	0
SNP_CN_4407927_T276G_E92D_gid	0.0909091	0.0625	0.0454545	0.0857143	0.0785714	0.174419	0.0530973	0.425532	0.16129	0.119565	0.369565	0	0	0	0	0	0	0	0	0	0	0
SNP_CN_4408156_A47C_L16R_gid	0.125874	0.131944	0.143939	0.121429	0.0214286	0.0581395	0.0884956	0.0106383	0.0215054	0.0326087	0.0652174	0	0	0	0	0	0	0	0	0	0	0
SNP_CN_6112_G990C_M330I_gyrB	0	0	0	0	0	0	0	0	0	0	0	1	1	1	1	1	1	1	1	1	1	0
SNP_CN_6446_G1324T_A442S_gyrB	0	0	0	0	0	0	0	0	0	0	0	1	0	0	0	0	0	0	0	0	0	0
SNP_CN_7362_G61C_E21Q_gyrA	0	0	0	0	0	0	0	0	0	0	0	0	0	0	0	0	0	0	0	0	0	0
SNP_CN_7539_A238G_T80A_gyrA	0.0699301	0	0	0.271429	0.114286	0	0	0	0	0	0	0	0	0	0	0	0	0	0	0	0	0
SNP_CN_7585_G284C_S95T_gyrA	0.013986	0.0486111	0.0227273	0.00714286	0.00714286	0	0.0265487	0.0638298	0	0	0.0543478	0	0	0	0	0	0	0	0	0	0	0
SNP_CN_8040_G739A_G247S_gyrA	0.304196	0.274306	0.32197	0.339286	0.139286	0.0872093	0.482301	0.218085	0.0698925	0.0706522	0.255435	0	0	0	0	0	0	0	0	0	0	0
SNP_CN_8452_C1151T_A384V_gyrA	0	0	0	0	0	0	0	0	0	0	0	1	1	1	1	1	1	1	1	1	1	0
SNP_CN_9304_G2003A_G668D_gyrA	0	0	0	0	0	0	0	0	0	0	0	0	0	1	1	1	0	1	0	0	0	0
SNP_N_1472337_C492T_rrs	0	0	0	0	0	0	0	0	0	0	0	0	0	0	0	1	0	0	0	0	0	0
SNP_P_2726105_G88A_promoter_ahpC	0	0	0	0	0	0	0	0	0	0	0	1	1	1	1	1	1	1	1	1	1	1
SNP_P_5075_C48T_promoter_gyrB-gyrA	0	0	0	0	0	0	0	0	0	0	0	0	0	0	0	0	0	0	0	0	1	0
SNP_P_759746_C61T_promoter_rpoB	0	0	0	0	0	0	0	0	0	0	0	1	1	1	1	1	1	1	1	1	1	1
